# Supplementary material for: Engineering and characterization of gymnosperm sapwood toward enabling the design of water filtration devices
Source: Nat Commun. 2021 Mar 25;12:1871. doi: 10.1038/s41467-021-22055-w (PMC7994624; doi:10.1038/s41467-021-22055-w)
Supplement: Supplementary file 4 — Supplementary Data 1 [file 41467_2021_22055_MOESM4_ESM.xlsx]

## Sheet: Structural characteristics
Family	Species	Common name	Continent of availability	Specific geographic availability	Tracheid length (mm)	Trachied diameter (microns)	Tracheid area resistivity (Mpa s m-2)	P50 (MPa)	Pit membrane pore size (nm)	Presence of resin canals	Sapwood appearance	Heartwood appearance	Decay resistance	Availability and pricing	Plant organ tested	Reference
Araucariaceae	Agathis atropurpurea	Black kauri or blue kauri	Australia	Queensland				-2.89 ± 0.27							Young branches	Bouche et al. (2014)
Araucariaceae	Agathis australis	Kauri	Australia	New Zealand	1.4	13	1160	2.58							Stem and root	Pittermann et al. (2006)
Araucariaceae	Agathis australis	Kauri	Australia	New Zealand				-2.13							Young branches	Bouche et al. (2014)
Araucariaceae	Agathis microstachya	Bull kauri	Australia	Queensland				-2.55 ± 0.07							Young branches	Bouche et al. (2014)
Araucariaceae	Agathis ovata	Mountain kauri	Australia	New Caledonia	1.93	17.2	1010	1.77							Stem and root	Pittermann et al. (2006)
Araucariaceae	Agathis ovata	Mountain Kauri	Australia	New Caledonia		17.2 (Pittermann et al., 2006)										https://www.wood-database.com/wood-finder/
Araucariaceae	Agathis robusta	Queensland kauri pine or smooth-barked kauri	Australia	Queensland				-2.90 ± 0.06							Young branches	Bouche et al. (2014)
Araucariaceae	Agathis spp. (A. australis, A. alba, and A. vitiensis)	Kauri, Ancient Kauri	Australia	Primarily New Zealand, Australia, and Oceania		35-50, contains resinous tracheids				Absent	Sapwood typically same color as heartwood.	Pale yellowish white to golden brown heartwood.	Varies with species, generally non-durable to moderately durable. Vulnerable to insect attack.			https://www.wood-database.com/wood-finder/
Araucariaceae	Araucaria angustifolia	Parana Pine	South America	Southern Brazil, parts of Argentina		35-60				Absent	Sapwood is yellow.	Heartwood is light to medium brown, commonly with red streaks.	Rated as non-durable to perishable; poor insect resistance.	Extensively logged in the past, Parana Pine is very seldom available. Expect prices to be much higher than comparable domestic softwoods.		https://www.wood-database.com/wood-finder/
Araucariaceae	Araucaria araucana	Monkey Puzzle, Chilean Pine	South America, Australia	Chile, Argentina, southern Brazil, New Caledonia, Norfolk Island, Australia, and New Guinea		35-60				Absent	Paler sapwood isn’t clearly defined. Sometimes afflicted with blue/gray fungal staining, particularly if not dried properly.	Heartwood is light brown, sometimes with a yellow or red hue.	Rated as non-durable to perishable; poor insect resistance. Also susceptible to fungal staining.	International trade in Monkey Puzzle is highly restricted, with no trees being harvested from its natural range. Occasional blanks are available from downed ornamental trees planted outside its natural range. Expect prices to be high for a domestic softwood.		https://www.wood-database.com/wood-finder/
Araucariaceae	Araucaria araucana	Monkey puzzle tree or Chilian pine	South America, Australia	Chile, Argentina, southern Brazil, New Caledonia, Norfolk Island, Australia, and New Guinea				-3.06 ± 0.81							Young branches	Bouche et al. (2014)
Araucariaceae	Araucaria bidwillii	Bunya pine	Australia	Queensland				-3.01 ± 0.08							Young branches	Bouche et al. ( 2014)
Araucariaceae	Araucaria cunninghamii	Hoop pine, Colonial pine, Queensland pine, Dorrigo pine, Moreton Bay pine and Richmond River pine	Australia	Coastal tropical and subtropical rainforests from northern Queensland to Coffs Harbour in New South Wales, New Guinea		35-60				Resin canals absent	Heartwood is light brown, sometimes with a yellow or red hue.	Paler sapwood isn’t clearly defined. Sometimes afflicted with blue/gray fungal staining, particularly if not dried properly.	Rated as non-durable to perishable; poor insect resistance. Also susceptible to fungal staining.	Plantation grown trees are regularly harvested for lumber, though the wood is seldom imported to North America. Expect prices to be higher than comparable domestic softwoods.		https://www.wood-database.com/wood-finder/
Araucariaceae	Araucaria cunninghamii	Hoop pine, Colonial pine, Queensland pine, Dorrigo pine, Moreton Bay pine and Richmond River pine	Australia	Coastal tropical and subtropical rainforests from northern Queensland to Coffs Harbour in New South Wales, New Guinea				-2.64 ± 0.08							Young branches	Bouche et al. (2014)
Araucariaceae	Araucaria heterophylla	Norfolk Island Pine	Australia	Norfolk Island, a popular ornamental plant in Australia, New Zealand, Hawaii, California, and other places		35-60				Absent	Paler sapwood isn’t clearly defined. Sometimes afflicted with blue/gray fungal staining, particularly if not dried properly.	Heartwood is light brown, sometimes with a yellow or red hue.	Rated as non-durable to perishable; poor insect resistance. Also susceptible to fungal staining.	Not generally harvested within its native range, occasional turning blanks and short craft lumber is available in areas where the tree has been planted as an ornamental. Expect prices to be in medium to high for an imported softwood.		https://www.wood-database.com/wood-finder/
Araucariaceae	Araucaria heterophylla	Norfolk Island pine	Australia	Norfolk Island, a popular ornamental plant in Australia, New Zealand, Hawaii, California, and other places				-2.96 ± 0.07							Young branches	Bouche et al. (2014)
Araucariaceae	Araucaria hunsteinii	Klinki or Klinkii	Australia	New Guinea				-2.43 ± 0.08							Young branches	Bouche et al. (2014), Delzon et al. (2010)
Araucariaceae	Araucaria laubenfelsii	De Laubenfels' araucaria	Australia	New Caledonia	1.45	11.5	3590								Stem and root	Pittermann et al. (2006)
Araucariaceae	Wollemia nobilis	Wollemi pine	Australia	New South Wales				-3.32 ± 0.15							Young branches	Bouche et al. (2014)
Callistophytaceae	Callistophyton poroxyloides	Family of seed ferns, which formed an important component of Late Pennsylvanian vegetation			10	100			40							Rothwell (1975); Referenced by Wilson and Knoll (2010)
Cephalotaxaceae	Cephalotaxus fortunei	Chinese plum yew	Asia	North Myanmar and China				-7.26 ± 0.48							Young branches	Bouche et al. (2014), Jansen et al. (2012)
Cephalotaxaceae	Cephalotaxus harringtonia	Korean plum yew, Japanese plum-yew, Harrington's cephalotaxus, or Cowtail pine	Asia	Japan				-7.21± 0.47							Young branches	Bouche et al. (2014), Jansen et al. (2012)
Cephalotaxaceae	Cephalotaxus wilsoniana	Taiwan plum yew, Taiwan cow's-tail pine, and Wilson plum yew	Asia	Taiwan				-7.92 ± 0.29							Young branches	Bouche et al. (2014)
Cordaitaceae	Cordaites sp.	No common names, Genus of extinct gymnosperms			4.25	25			40							Wilson and Knoll (2010)
Cordaitaceae	Cordaites sp.	No common names, Genus of extinct gymnosperms			3.3	30			40							Wilson and Knoll (2010)
Cordaitaceae	Cordaites sp.	No common names, Genus of extinct gymnosperms			4.25	42.4			40							Wilson and Knoll (2010)
Cordaitaceae	Cordaites sp.	No common names, Genus of extinct gymnosperms			2.25	18.55			40							Wilson and Knoll (2010)
Cordaitaceae	Cordaites sp.	No common names, Genus of extinct gymnosperms			5	30.21			40							Wilson and Knoll (2010)
Cupressaceae	Actinostrobus pyramidalis	Swamp cypress, Swan River cypress and King George's cypress pine	Australia	Western Australia				-10.72 ± 0.57							Young branches	Delzon et al. (2010)
Cupressaceae	Athrotaxis cupressoides	Pencil pine	Australia	W. Tasmania				-3.16 ± 0.34							Young branches	Bouche et al. (2014)
Cupressaceae	Athrotaxis laxifolia	Tasmanian Pencil Pine, Summit Cedar (reference: https://landscapeplants.oregonstate.edu/plants/athrotaxis-laxifolia)	Australia	Tasmania				-2.47 ± 0.19							Young branches	Bouche et al. (2014)
Cupressaceae	Austrocedrus chilensis	Chilean cedar (reference: https://www.iucnredlist.org/species/31359/2805519)	South America	Chile and Argnetina				-4.96 ± 0.19							Young branches	Bouche et al. (2014)
Cupressaceae	Callitris columellaris	Coast cypress pine, (reference: https://www.conifers.org/cu/Callitris_columellaris.php)	Australia	All states except Tasmania				-15.79 ± 0.18							Young branches	Bouche et al. (2014), Jansen et al. (2012)
Cupressaceae	Callitris columellaris (= C. glaucophylla)	Australian Cypress, White Cypress Pine	Australia	All states except Tasmania		35-60				Absent	Pale yellow or pinkish sapwood.	Heartwood color can vary between boards, ranging from light tan to darker brown, commonly with darker reddish brown streaks.	Reported to be very durable regarding decay resistance, and is also resistant to insect attack.	Most commonly offered as flooring, lumber prices should be moderate for an imported species.		https://www.wood-database.com/wood-finder/
Cupressaceae	Callitris endlicheri	Black cypress pine	Australia	ueensland, New South Wales, and Victoria				-12.94 ± 0.70							Young branches	Bouche et al. (2014)
Cupressaceae	Callitris glaucophylla	Australia's 'White Cypress Pine'	Australia	All states except Tasmania				-15.30 ± 0.36							Young branches	Bouche et al. (2014)
Cupressaceae	Callitris gracilis	Southern cypress pine (reference: https://www.stateflora.sa.gov.au/about-us/latest-articles/cypress-pine)	Australia					-12.26 ± 0.59							Young branches	Bouche et al. (2014), Jansen et al. (2012)
Cupressaceae	Callitris intratropica	Blue cypress	Australia					-12.81 ± 0.73							Young branches	Bouche et al. (2014)
Cupressaceae	Callitris oblonga	South Esk pine, pigmy cypress pine, river pine, or Tasmanian cypress pine	Australia	New South Wales				-10.88 ± 0.85							Young branches	Bouche et al. (2014)
Cupressaceae	Callitris preissii	Rottnest Island pine, Murray pine, maroong, slender cypress pine	Australia	New South Wales, Victoria, South Australia, and Western Australia				-14.97 ± 0.50							Young branches	Bouche et al. (2014), Jansen et al. (2012)
Cupressaceae	Callitris rhomboidea	Oyster Bay pine	Australia	Queensland, New South Wales, Victoria, Tasmania, & South Australia				-10.32 ± 0.53							Young branches	Bouche et al. (2014), Jansen et al. (2012), Delzon et al. (2010)
Cupressaceae	Calocedrus decurrens (syn. Libocedrus decurrens)	Incense Cedar, California White Cedar	North America	Western North America (primarily California)		35-50				Absent	Sapwood is differentiated from heartwood and is light tan to off-white	Heartwood is light to medium reddish brown.	Despite the commonness of pockets of fungal decay (sometimes referred to as “pecky cedar”), dried wood is rated as durable to very durable in regards to decay resistance	Prices likely to be moderate for a domestic species.		https://www.wood-database.com/wood-finder/
Cupressaceae	Calocedrus formosana	Taiwanese incense cedar (reference: https://conifersociety.org/conifers/calocedrus-formosana)	Asia	Taiwan				-4.92 ± 0.65							Young branches	Bouche et al. (2014)
Cupressaceae	Chamaecyparis lawsoniana	Port Orford Cedar, Lawson’s Cypress	North America	From Coos Bay in SW Oregon to the Klamath River in NW California near the coast and locally to 1700 m in the Siskiyou Mountains and Mt. Shasta area		35-60				Absent	Sapwood is pale yellow-brown to almost white and isn’t clearly distinguished from the heartwood.	Heartwood is a light yellowish brown.	Reported to be durable to very durable regarding decay resistance, and also resistant to most insect attacks.	Due to the limited growing range, Port Orford Cedar’s demand usually exceeds its supply. Expect availability to be limited, and prices to very high for a domestic softwood wood species.		https://www.wood-database.com/wood-finder/
Cupressaceae	Chamaecyparis obtusa	Japanese cypress, hinoki cypress or hinoki	Asia	Southern Japan, Taiwan				-3.71 ± 0.12							Young branches	Bouche et al. (2014), Jansen et al. (2012)
Cupressaceae	Chamaecyparis pisifera	Sawara cypress or Sawara	Asia	Japan				-3.46 ± 0.21							Young branches	Bouche et al. (2014), Jansen et al. (2012)
Cupressaceae	Chamaecyparis thyoides	Atlantic White Cedar, Southern White Cedar	North America	Maine, New Hampshire, Massachusetts, Rhode Island, Connecticut, New York, New Jersey, Delaware, Pennsylvania, Maryland, Virginia, North Carolina, South Carolina, Georgia. Some sub-species also occur in Florida, Alabama and Mississippi		25-50				Absent	Narrow sapwood is pale yellow-brown to almost white and is clearly demarcated from the heartwood.	Heartwood is a light reddish brown.	Reported to be durable to very durable regarding decay resistance.	Due to the limited growing range and relatively small tree size, Atlantic White Cedar is more expensive than most other conifers in the eastern United States. Expect prices to be in the medium to high range for a domestic softwood.		https://www.wood-database.com/wood-finder/
Cupressaceae	Cryptomeria japonica	Sugi, Japanese Cedar	Asia	China, Japan		25-50				Absent	Sapwood is straw colored and clearly demarcated from the heartwood.	Heartwood is typically reddish brown.	Rated as moderately durable to durable; moderate insect/borer resistance.	Not widely imported, Sugi is generally available in Asia as siding or other light construction purposes, as well as veneer. Smaller craft lumber is sometimes imported and made available. Prices are in the mid range for an imported softwood.		https://www.wood-database.com/wood-finder/
Cupressaceae	Cryptomeria japonica	Sugi, Japanese Cedar	Asia	China, Japan		25-50				Absent	Sapwood is straw colored and clearly demarcated from the heartwood.	Heartwood is typically reddish brown.	Rated as moderately durable to durable; moderate insect/borer resistance.	Not widely imported, Sugi is generally available in Asia as siding or other light construction purposes, as well as veneer. Smaller craft lumber is sometimes imported and made available. Prices are in the mid range for an imported softwood.		https://www.wood-database.com/wood-finder/
Cupressaceae	Cryptomeria japonica	Japanese cedar or sugi	Asia	China, Japan				-3.66 ± 0.16							Young branches	Bouche et al. (2014)
Cupressaceae	Cunninghamia lanceolata	China fir (reference: https://www.conifers.org/cu/Cunninghamia.php)	Asia	China, Vietnam, Laos, perhaps Cambodia; widely introduced in Japan, and widely planted throughout China				-3.50 ± 0.17							Young branches	Bouche et al. (2014)
Cupressaceae	Cupressus dupreziana	Saharan cypress, Moroccan cypress, or tarout	Africa	Algeria				-10.29 ± 0.06							Young branches	Bouche et al. (2014), Jansen et al. (2012)
Cupressaceae	Cupressus funebris	Chinese weeping cypress	Asia	Vietnam and China				-10.63 ± 0.61							Young branches	Bouche et al. (2014)
Cupressaceae	Cupressus glabra	Arizona smooth bark cypress or smooth Arizona cypress	North America	USA (Arizona)				-11.32 ± 1.03							Young branches	Bouche et al. (2014), Delzon et al. (2010)
Cupressaceae	Cupressus goveniana	Gowen Cypress	North America	USA (California)		25-50				Absent	Narrow sapwood is paler and usually clearly demarcated from the heartwood	Heartwood is a pale yellowish or reddish brown	Rated as moderately durable; mixed resistance to insect attack.	Because of its small size and very limited distribution, Gowen Cypress isn’t used for lumber commercially.		https://www.wood-database.com/wood-finder/
Cupressaceae	Cupressus lusitanica	Mexican Cypress, Cedar of Goa	Central America	Belize, Guatemala, Honduras, El Salvador and Mexico		25-50				Absent	Narrow sapwood is paler and usually clearly demarcated from the heartwood.	Heartwood is a pale yellowish or reddish brown.	Conflicting reports on durability: from non-durable to moderately durable; mixed resistance to insect attack.	Not commonly exported for sale, Mexican Cypress is oftentimes used locally for utility purposes. Prices are likely to be moderate for an imported softwood.		https://www.wood-database.com/wood-finder/
Cupressaceae	Cupressus macrocarpa	Monterey Cypress	North America	USA (California)		25-50				Absent	Narrow sapwood is paler and usually clearly demarcated from the heartwood.	Heartwood is a pale yellowish or reddish brown.	Rated as moderately durable; mixed resistance to insect attack.	Not commonly seen for sale, Monterey Cypress is occasionally harvested/available locally for utility purposes. Prices are likely to be high for a domestic softwood.		https://www.wood-database.com/wood-finder/
Cupressaceae	Cupressus macrocarpa	Monterey cypress	North America	USA (California)				-6.73 ± 0.38							Young branches	Bouche et al. (2014)
Cupressaceae	Cupressus nootkatensis	Alaskan Yellow Cedar, Nootka Cypress	North America	USA, Canada (northwest coast)		25-50				Absent	Sapwood is a similar whitish/pale yellow and isn’t distinct from the heartwood. Color tends to darken with age upon exposure to light, (though when left exposed outdoors it weathers to a uniform gray)	Heartwood is a light yellow	Reported to be durable to very durable regarding decay resistance, and also resistant to most insect attacks.	Supply of this wood is limited. Expect prices to be high for a domestic species, particularly for clear pieces free of knots.		https://www.wood-database.com/wood-finder/
Cupressaceae	Cupressus sargentii	Sargent's cypress	North America	USA (California)	2.66	29.2			400							Bannan (1965); Referenced by Wilson and Knoll (2010)
Cupressaceae	Cupressus sargentii	Sargent's cypress	North America	USA (California)	2.91	31.8			400							Bannan (1965); Referenced by Wilson and Knoll (2010)
Cupressaceae	Cupressus sempervirens	Mediterranean Cypress, Italian Cypress	Europe	Eastern Mediterranean region		25-50				Resin canals absent	Narrow sapwood is paler and usually clearly demarcated from the heartwood.	Heartwood is a pale yellowish or reddish brown.	Rated as durable; mixed resistance to insect attack.	Not commonly exported for sale, Mediterranean Cypress is oftentimes used locally for utility purposes. Prices are likely to be moderate for an imported softwood.		https://www.wood-database.com/wood-finder/
Cupressaceae	Cupressus sempervirens	Mediterranean Cypress, Italian Cypress	Europe	Eastern Mediterranean region				-10.39 ± 1.10							Young branches	Bouche et al. (2014), Delzon et al. (2010)
Cupressaceae	Cupressus torulosa	Himalayan cypress or Bhutan cypress	Asia	Western Himalayas, China and Vietnam				-8.35 ± 0.59							Young branches	Bouche et al. (2014), Jansen et al. (2012)
Cupressaceae	Cupressus x leylandii	Leyland Cypress	Europe	Originated as a hybrid in Wales, UK; no natural range		25-50				Resin canals absent	Narrow sapwood is paler and usually clearly demarcated from the heartwood.	Heartwood is a pale yellowish or reddish brown.	Rated as moderately durable; mixed resistance to insect attack.	Not commonly seen for sale in lumber form, most cultivated trees are used for nursery stock.		https://www.wood-database.com/wood-finder/
Cupressaceae	Diselma archeri	Chestnut pine	Australia	Tasmania				-8.72 ± 0.54							Young branches	Bouche et al. (2014)
Cupressaceae	Fitzroya cupressoides	Alerce, Lahuan, Patangonian cypress	South America	Chile and Argnetina				-5.00 ± 0.37							Young branches	Bouche et al. (2014)
Cupressaceae	Juniperus chinensis	Chinese cypress	Asia	China				-10.88 ± 0.54							Young branches	Bouche et al. (2014)
Cupressaceae	Juniperus communis	Common juniper	Asia, Europe, North America					-6.37 ± 0.22							Young branches	Bouche et al. (2014), Delzon et al. (2010)
Cupressaceae	Juniperus deppeana	Alligator Juniper	North America, Central America	USA (Arizona, New Mexico, Texas) and Mexico (Aguascalientes, Chiapas, Chihuahua, Coahuila, Durango, Hidalgo, Jalisco, México, Michoacán, Nuevo León, Puebla, San Luis Potosí, Sonora, Tamaulipas, Tlaxcala, Veracruz, and Zacatecas) and Guatemala												https://www.wood-database.com/wood-finder/
Cupressaceae	Juniperus monosperma	One-seed juniper	North America	USA (Arizona, Colorado, New Mexico, Oklahoma and Texas)				11.8							Stem
Cupressaceae	Juniperus osteosperma	Utah juniper	North America	USA (Arizona, California, Colorado, Idaho, Montana, New Mexico, Nevada, Utah and Wyoming)	771.29	9.77	7710.75	7.81							Stem and root	Pittermann et al. (2006)
Cupressaceae	Juniperus osteosperma	Utah juniper	North America	USA (Arizona, California, Colorado, Idaho, Montana, New Mexico, Nevada, Utah and Wyoming)				-8.68 ± 0.35							Young branches	Bouche et al. (2014), Delzon et al. (2010)
Cupressaceae	Juniperus osteosperma	Utah juniper	North America	USA (Arizona, California, Colorado, Idaho, Montana, New Mexico, Nevada, Utah and Wyoming)				7.2							Stem
Cupressaceae	Juniperus scopulorum	Rocky Mountain juniper	North America	Canada, USA and Mexico	784.87	9.81	2062.84	7.2							Stem and root	Pittermann et al. ( 2010)
Cupressaceae	Juniperus scopulorum	Rocky Mountain juniper	North America	Canada, USA and Mexico				7.3							Stem
Cupressaceae	Juniperus scopulorum	Rocky Mountain juniper	North America	Canada, USA and Mexico				-9.83 ± 0.30							Young branches	Bouche et al. (2014), Delzon et al. (2010)
Cupressaceae	Juniperus scopulorum Sarg.	Rocky Mountain juniper	North America	Canada, USA and Mexico		Mean: 11 ± 0.3 Max: 19 ± 0.3									Branch	Pittermann and Sperry (2003)
Cupressaceae	Juniperus silicicola (Juniperus virginiana var. silicicola)	Southern Redcedar	North America	USA (Florida, Georgia, South Carolina and North Carolina)												https://www.wood-database.com/wood-finder/
Cupressaceae	Juniperus virginiana	Aromatic Red Cedar, Eastern Redcedar	North America	Canada (Ontario, Québec), USA(Alabama, Arkansas, Connecticut, Delaware, District of Columbia, Florida, Georgia, Iowa, Illinois, Indiana, Kansas, Kentucky, Louisiana, Maine, Maryland, Massachusetts, Michigan, Minnesota, Mississippi, Missouri, Nebraska, New Hampshire, New Jersey, New York, North Carolina, North Dakota, Ohio, Oklahoma, Pennsylvania, Rhode Island, South Carolina, South Dakota, Tennes…		<35				Absent	Sapwood is a pale yellow color, and can appear throughout the heartwood as streaks and stripes.	Heartwood tends to be a reddish or violet-brown.	Regarded as excellent in resistance to both decay and insect attack	Large and/or clear sections of Aromatic Red Cedar are much less common, but smaller, narrower boards with knots present are readily available at a modest price.		https://www.wood-database.com/wood-finder/
Cupressaceae	Juniperus virginiana	Red cedar, Eastern red cedar, Virginian juniper, Eastern juniper, Red juniper, Pencil cedar, and Aromatic cedar	North America	Canada (Ontario, Québec), USA(Alabama, Arkansas, Connecticut, Delaware, District of Columbia, Florida, Georgia, Iowa, Illinois, Indiana, Kansas, Kentucky, Louisiana, Maine, Maryland, Massachusetts, Michigan, Minnesota, Mississippi, Missouri, Nebraska, New Hampshire, New Jersey, New York, North Carolina, North Dakota, Ohio, Oklahoma, Pennsylvania, Rhode Island, South Carolina, South Dakota, Tennes…	1.98	25.1			400							Bannan (1965); Referenced by Wilson and Knoll (2010)
Cupressaceae	Metasequoia glyptostroboides	Dawn redwood	Asia	China	2	33			400							Bannan (1965); Referenced by Wilson and Knoll (2010)
Cupressaceae	Metasequoia glyptostroboides	Dawn redwood	Asia	China	4.5	48			400							Bannan (1965); Referenced by Wilson and Knoll (2010)
Cupressaceae	Metasequoia glyptostroboides	Dawn redwood	Asia	China				-2.91 ± 0.13							Young branches	Delzon et al. (2010), Jansen et al. (2012)
Cupressaceae	Papuacedrus papuana	-						-4.69 ± 0.23							Young branches	Bouche et al. (2014)
Cupressaceae	Platycladus orientalis	Oriental thuja or Oriental arborvitae	Asia	Korea, E. Russia, and China				-9.04 ± 0.45							Young branches	Bouche et al. (2014), Jansen et al. (2012)
Cupressaceae	Sequoia sempervirens	Coast redwood, coastal redwood and California redwood	North America	USA (SW Oregon and NW California)	1	15.78	552.72								Stem and root	Pittermann et al. (2006)
Cupressaceae	Sequoia sempervirens	Redwood, Sequoia, Coast Redwood, California Redwood, Vavona (burl)	North America	USA (SW Oregon and NW California)		>50				Resin canals absent	Sapwood is a pale white/yellow.	Heartwood color can range from a light pinkish brown to a deep reddish brown.	Rated as moderately durable to very durable regarding decay resistance. Lumber from old-growth trees tends to be more durable than that from younger second-growth trees.	Should be in the mid to upper price range as a construction lumber, though clear and/or figured woodworking lumber is likely to be much more expensive.		https://www.wood-database.com/wood-finder/
Cupressaceae	Sequoia sempervirens	Coast redwood, coastal redwood and California redwood	North America	USA (SW Oregon and NW California)	4.12	43.7			400							Bannan (1965); Referenced by Wilson and Knoll (2010)
Cupressaceae	Sequoia sempervirens	Coast redwood, coastal redwood and California redwood	North America	USA (SW Oregon and NW California)				-4.38 ± 0.17							Young branches	Bouche et al. (2014), Jansen et al. (2012), Delzon et al. (2010)
Cupressaceae	Sequoia sempervirens (D. Don) Endl./	Coast redwood, coastal redwood and California redwood	North America	USA (SW Oregon and NW California)		Mean: 26 ± 1.2 Max: 48 ± 2.8									Branch (large)	Pittermann and Sperry (2003)
Cupressaceae	Sequoia sempervirens (D. Don) Endl./ Cupressaceae	Coast redwood, coastal redwood and California redwood	North America	USA (SW Oregon and NW California)		Mean: 20 ± 0.8 Max: 42 ± 2.5									Branch (small)	Pittermann and Sperry (2003)
Cupressaceae	Sequoiadendron giganteum	Giant sequoia; also known as giant redwood, Sierra redwood, Sierran redwood, Wellingtonia or simply big tree	North America	USA (California)				-3.78 ± 0.06							Young branches	Bouche et al. (2014), Jansen et al. (2012), Delzon et al. (2010)
Cupressaceae	Taiwania cryptomerioides	Taiwania	Asia	Myanmar, Vietnam, and Taiwan				-3.38 ± 0.29							Young branches	Bouche et al. (2014), Jansen et al. (2012)
Cupressaceae	Taxodium distichum	Bald cypress	North America	USA(Alabama, Arkansas, Delaware, Florida, Georgia, Illinois, Indiana, Louisiana, Mississippi, Missouri, Kentucky, Maryland, North Carolina, Oklahoma, South Carolina, Tennessee, Texas, and Virginia),Mexico,Guatemala	1.64	22.68	139.11								Stem and root	Pittermann et al. (2006)
Cupressaceae	Taxodium distichum	Cypress, Baldcypress	North America	USA(Alabama, Arkansas, Delaware, Florida, Georgia, Illinois, Indiana, Louisiana, Mississippi, Missouri, Kentucky, Maryland, North Carolina, Oklahoma, South Carolina, Tennessee, Texas, and Virginia),Mexico,Guatemala		>50 um				Absent	Sapwood is nearly white	light, yellowish brown.	Old-growth Cypress is rated as being durable to very durable in regards to decay resistance, while wood from younger trees is only rated as moderately durable.	Prices ought to be in the mid-range for domestic woods, with clear, knot-free boards for woodworking applications costing more than construction-grade lumber.		https://www.wood-database.com/wood-finder/
Cupressaceae	Taxodium distichum	Bald cypress	North America	USA(Alabama, Arkansas, Delaware, Florida, Georgia, Illinois, Indiana, Louisiana, Mississippi, Missouri, Kentucky, Maryland, North Carolina, Oklahoma, South Carolina, Tennessee, Texas, and Virginia),Mexico,Guatemala				-2.29 ± 0.07							Young branches	Bouche et al. (2014), Delzon et al. (2010)
Cupressaceae	Taxodium distichum (L.)	Bald cypress	North America	USA(Alabama, Arkansas, Delaware, Florida, Georgia, Illinois, Indiana, Louisiana, Mississippi, Missouri, Kentucky, Maryland, North Carolina, Oklahoma, South Carolina, Tennessee, Texas, and Virginia),Mexico,Guatemala		Mean: 40 ± 2.7 Max: 76 ± 7.6									Branch	Pittermann and Sperry (2003)
Cupressaceae	Taxodium mucronatum	Montezuma bald cypress, Montezuma cypress, sabino, or ahuehuete	North America, Central America	Guatemala, Mexico (Chiapas, Coahuila, Distrito Federal, Durango, Guanajuato, Guerrero, Hidalgo, Jalisco, México, Michoacán, Morelos, Nayarit, Nuevo León, Oaxaca, Puebla, Querétaro, San Luis Potosí, Sinaloa, Sonora, Tabasco, Tamaulipas, Tlaxcala, Veracruz, Zacatecas), USA (S Texas, along the Rio Grande valley)				-2.23 ± 0.11							Young branches	Bouche et al. (2014)
Cupressaceae	Tetraclinis articulata	Arartree, alerce, sandarac gum tree, gharghar [Maltese], thuya d'Algérie, thuya de Barbarie, bois de titre, Barbary arbor-vitae, alerce; Mediterranean alerce; citron-wood tree; and African juniper	Europe, Africa	S Spain, Morocco, N Algeria, N Tunisia, Malta, perhaps Libya							Color is generally an orangish or reddish brown. Color tends to darken with age to a medium to dark reddish brown.		Rated as durable; good insect/borer resistance.	Most commonly sold as root burls. Expect prices to be very high, particularly on pieces with premium figuring exhibiting numerous tightly-packed burl eyes.		https://www.wood-database.com/wood-finder/
Cupressaceae	Tetraclinis articulata	Arartree, alerce, sandarac gum tree, gharghar [Maltese], thuya d'Algérie, thuya de Barbarie, bois de titre, Barbary arbor-vitae, alerce; Mediterranean alerce; citron-wood tree; and African juniper	Europe, Africa	S Spain, Morocco, N Algeria, N Tunisia, Malta, perhaps Libya				-13.21 ± 0.75							Young branches	Bouche et al. (2014)
Cupressaceae	Thuja occidentalis	Northern White Cedar, Eastern Arborvitae	North America	Canada (Manitoba, Ontario, Québec; Prince Edward Island, New Brunswick, Nova Scotia), USA (Minnesota, Michigan, Wisconsin, Illinois, Indiana, Ohio, Kentucky, Tennessee, North Carolina, Virginia, West Virginia, Maryland, Pennsylvania, New York, Connecticut, Massachusetts, Vermont, New Hampshire, Maine)		<35				Absent	narrow sapwood is nearly white	Heartwood is pale brown or tan	Rated as durable to very durable regarding decay resistance; also resistant to termites and powder post beetles.	Generally available in smaller sizes of lumber. Prices should be in the mid range for a domestic softwood.		https://www.wood-database.com/wood-finder/
Cupressaceae	Thuja occidentalis	Northern white-cedar or Eastern arborvitae	North America	Canada (Manitoba, Ontario, Québec; Prince Edward Island, New Brunswick, Nova Scotia), USA (Minnesota, Michigan, Wisconsin, Illinois, Indiana, Ohio, Kentucky, Tennessee, North Carolina, Virginia, West Virginia, Maryland, Pennsylvania, New York, Connecticut, Massachusetts, Vermont, New Hampshire, Maine)	2.63	28.6			400							Bannan (1965); Referenced by Wilson and Knoll (2010)
Cupressaceae	Thuja plicata	Western Redcedar, Western Red Cedar	North America	USA (Alaska, Montana, Idaho, Washington, Oregon and California), Canada (British Columbia, Alberta)		35-60				Absent	Narrow sapwood is pale yellowish white, and isn’t always sharply demarcated from the heartwood.	Heartwood reddish to pinkish brown, often with random streaks and bands of darker red/brown areas.	Western Redcedar has been rated as durable to very durable in regard to decay resistance, though it has a mixed resistance to insect attack.	Should be moderately inexpensive for construction-grade lumber, though higher grades of clear, straight-grained, quartersawn lumber can be more expensive.		https://www.wood-database.com/wood-finder/
Cupressaceae	Thuja plicata	Western redcedar or Pacific redcedar, Giant arborvitae or Western arborvitae, giant cedar, or shinglewood	North America	USA (Alaska, Montana, Idaho, Washington, Oregon and California), Canada (British Columbia, Alberta)				-4.20 ± 0.13							Young branches	Bouche et al. (2014), Jansen et al. (2012), Delzon et al. (2010)
Cupressaceae	Thujopsis dolabrata	Hiba arborvitae	Asia	Japan				-4.15 ± 0.38							Young branches	Bouche et al. (2014), Jansen et al. (2012)
Cupressaceae	Widdringtonia nodiflora	Mountain cypress	Africa	South Africa, Mozambique, and Zimbabwe				-7.87 ± 0.49							Young branches	Bouche et al. (2014)
Cupressaceae	x Cupressocyparis leylandii	Leyland cypress	North America	USA (California)				-8.58 ± 0.17							Young branches	Bouche et al. (2014)
Cupressaceae	Xanthocyparis nootkatensis	Nootka cypress, Alaska-cedar or yellow cypress	North America	USA, Canada (Pacific Coast area)				-5.13 ±0.25							Young branches	Bouche et al. (2014), Jansen et al. (2012)
Cycadaceae	Cycas thuarsii	Madagascar cycad			2.8	33			40							Terrazas (1991); rare scalariform, Referenced by Wilson and Knoll (2010)
Cycadeoidaceae	Cycadeoidea spp.	Extinct species			2.3	55.5			80							Genus average from Ryberg et al. (2007); Referenced by Wilson and Knoll (2010)
Ginkgoaceae	Ginkgo beckii	-			2.9	48			400							Scott et al. (1902); Referenced by Wilson and Knoll (2010)
Ginkgoaceae	Gingko biloba L	Ginkgo, Maidenhair tree	Asia, Europe, North America	Native to China, cultivated in other continents also		Mean: 16 ± 2.7 Max: 28 ± 2.1									Branch	Pittermann and Sperry (2003)
Ginkgoaceae	Ginkgo biloba	Ginkgo, Maidenhair tree	Asia, Europe, North America	Native to China, cultivated in other continents also	2.8	40			400							Bailey and Tupper (1918); Scott et al. (1902); Referenced by Wilson and Knoll (2010)
Ginkgoaceae	Ginkgo biloba	Ginkgo, Maidenhair tree	Asia, Europe, North America	Native to China, cultivated in other continents also	7	80			400							Scott et al. (1902); Referenced by Wilson and Knoll (2010)
Ginkgoaceae	Ginkgo biloba	Ginkgo, Maidenhair tree	Asia, Europe, North America	Native to China, cultivated in other continents also				3.1							Stem
Pinaceae	Abies alba	European silver fir or silver fir	Europe	France, Italy, Switzerland, Germany, Austria, Bulgaria, Ukraine				-4.00 ± 0.11							Young branches	Bouche et al. (2014), Delzon et al. (2010)
Pinaceae	Abies alba	European silver fir	Europe	France, Italy, Switzerland, Germany, Austria, Bulgaria, Ukraine		35-50				absent (traumatic resin canals occasionally present)	pale sapwood that isn’t clearly distinguished from the heartwood.	Heartwood is usually white to reddish brown	Rated as non-durable to perishable regarding decay resistance, with little resistance to insect attacks.	Prices should be moderate throughout its natural range in Europe when harvested for construction lumber. Though clear, quartersawn, or other such specialty cuts of fir lumber are likely to be more expensive.		https://www.wood-database.com/wood-finder/
Pinaceae	Abies amabilis	Pacific silver fir	North America	US (SE Alaska, W Washington and Oregon, NW California), Canada (W British Columbia)		35-50				absent (traumatic resin canals occasionally present)	pale sapwood that isn’t clearly distinguished from the heartwood.	Heartwood is usually white to reddish brown	Rated as non-durable to perishable regarding decay resistance, with little resistance to insect attacks.	Pacific silver fir is used as construction lumber and is commonly grouped together with other species of fir and hemlock and sold under the more generic label “HEM-FIR.” Prices should be moderate for such utility lumber, though clear, quartersawn, or other such specialty cuts of fir lumber are likely to be more expensive.		https://www.wood-database.com/wood-finder/
Pinaceae	Abies balsamea	Balsam fir	Europe, North America	Canada (Alberta, Saskatchewan; Manitoba, Ontario, Québec, Prince Edward Island, New Brunswick, Nova Scotia, Newfoundland), France (St. Pierre and Miquelon), USA (Minnesota, Michigan, Wisconsin, Iowa, West Virginia, Virginia, Pennsylvania, New York, Connecticut, Massachusetts, Vermont, New Hampshire, and Maine)		35-50				absent (traumatic resin canals occasionally present)		Heartwood is usually white to reddish brown	Rated as non-durable to perishable regarding decay resistance, with little resistance to insect attacks.	Balsam fir is used as construction lumber and is commonly grouped together with other species of spruce and pine and sold under the more generic label spruce-pine-fir, or simply SPF. Prices should be moderate for such utility lumber, though clear, quartersawn, or other such specialty cuts of fir lumber are likely to be more expensive.		https://www.wood-database.com/wood-finder/
Pinaceae	Abies balsamea	Balsam fir	Europe, North America	Canada (Alberta, Saskatchewan; Manitoba, Ontario, Québec, Prince Edward Island, New Brunswick, Nova Scotia, Newfoundland), France (St. Pierre and Miquelon), USA (Minnesota, Michigan, Wisconsin, Iowa, West Virginia, Virginia, Pennsylvania, New York, Connecticut, Massachusetts, Vermont, New Hampshire, and Maine)				-3.64 ± 0.34							Young branches	Jansen et al. (2012)
Pinaceae	Abies bracteata	Bristleccone fir, Santa Lucia fir	North America	USA (California)												https://www.wood-database.com/wood-finder/
Pinaceae	Abies cephalonica	Greek fir	Europe	Mountainous regions of Greece												https://www.wood-database.com/wood-finder/
Pinaceae	Abies concolor	White fir, Concolor fir	North , Central America	USA (Idaho, Oregon, California, Nevada, Utah, Colorado, New Mexico, Arizona), Mexico ( Baja California Norte, Sonora)		35-60				absent (traumatic resin canals occasionally present)	pale sapwood that isn’t clearly distinguished from the heartwood.	Heartwood is usually white to reddish brown	Rated as non-durable to perishable regarding decay resistance, with little resistance to insect attacks.	White fir is used as construction lumber and is commonly grouped together with other species of fir and hemlock and sold under the more generic label “HEM-FIR.” Prices should be moderate for such utility lumber, though clear, quartersawn, or other such specialty cuts of fir lumber are likely to be more expensive.		https://www.wood-database.com/wood-finder/
Pinaceae	Abies concolor	White fir, Concolor fir	North , Central America	USA (Idaho, Oregon, California, Nevada, Utah, Colorado, New Mexico, Arizona), Mexico ( Baja California Norte, Sonora)				8.4							Stem
Pinaceae	Abies forrestii	Forrest fir	Asia	China and Tibet				-3.42 ± 0.07							Young branches	Bouche et al. (2014)
Pinaceae	Abies fraseri	Fraser fir	North America	USA (Virginia, Tennessee, North Carolina and Georgia)												https://www.wood-database.com/wood-finder/
Pinaceae	Abies grandis	Grand fir, giant fir, lowland white fir, great silver fir, western white fir, Vancouver fir, or Oregon fir	North America	Canada (British Columbia), USA (Montana, Idaho, Washington, Oregon and California)		35-60				absent (traumatic resin canals occasionally present)	pale sapwood that isn’t clearly distinguished from the heartwood.	Heartwood is usually white to reddish brown,	Rated as non-durable to perishable regarding decay resistance, with little resistance to insect attacks.	Grand fir is used as construction lumber and is commonly grouped together with other species of fir and hemlock and sold under the more generic label “HEM-FIR.” Prices should be moderate for such utility lumber, though clear, quartersawn, or other such specialty cuts of fir lumber are likely to be more expensive.		https://www.wood-database.com/wood-finder/
Pinaceae	Abies grandis	Grand fir, giant fir, lowland white fir, great silver fir, western white fir, Vancouver fir, or Oregon fir	North America	Canada (British Columbia), USA (Montana, Idaho, Washington, Oregon and California)				-3.65 ± 0.06							Young branches	Bouche et al. (2014), Delzon et al. (2010)
Pinaceae	Abies lasiocarpa	Subalpine fir, alpine fir, balsam fir, white fir, mountain balsam fir, white balsam, western balsam fir, Rocky Mountain fir	North America	Canada (Yukon, Northwest Territories, British Columbia, Alberta), United States (Washington, Oregon, California, Idaho, Montana, Wyoming, Colorado, New Mexico, Arizona, Utah and Nevada)	0.94	12.81	1582.98								Stem and root	Pittermann et al. (2006)
Pinaceae	Abies lasiocarpa	Subalpine fir, alpine fir, balsam fir, white fir, mountain balsam fir, white balsam, western balsam fir, Rocky Mountain fir	North America	Canada (Yukon, Northwest Territories, British Columbia, Alberta), United States (Washington, Oregon, California, Idaho, Montana, Wyoming, Colorado, New Mexico, Arizona, Utah and Nevada)		35-50				absent (traumatic resin canals occasionally present)	pale sapwood that isn’t clearly distinguished from the heartwood.	Heartwood is usually white to reddish brown	Rated as non-durable to perishable regarding decay resistance, with little resistance to insect attacks.	Subalpine fir is used as construction lumber and is commonly grouped together with other species of spruce and pine and sold under the more generic label spruce-pine-fir, or simply SPF. Prices should be moderate for such utility lumber, though clear, quartersawn, or other such specialty cuts of fir lumber are likely to be more expensive.		https://www.wood-database.com/wood-finder/
Pinaceae	Abies lasiocarpa	Subalpine fir, alpine fir, balsam fir, white fir, mountain balsam fir, white balsam, western balsam fir, Rocky Mountain fir	North America	Canada (Yukon, Northwest Territories, British Columbia, Alberta), United States (Washington, Oregon, California, Idaho, Montana, Wyoming, Colorado, New Mexico, Arizona, Utah and Nevada)				-3.62 ± 0.07							Young branches	Bouche et al. (2014), Delzon et al. (2010)
Pinaceae	Abies magnifica	California red fir, silvertip fir, red fir	North America	USA (Oregon, California and Nevada)		35-60				absent (traumatic resin canals occasionally present)	pale sapwood that isn’t clearly distinguished from the heartwood.	Heartwood is usually white to reddish brown	Rated as non-durable to perishable regarding decay resistance, with little resistance to insect attacks.	California red fir is used as construction lumber and is commonly grouped together with other species of fir and hemlock and sold under the more generic label “HEM-FIR.” Prices should be moderate for such utility lumber, though clear, quartersawn, or other such specialty cuts of fir lumber are likely to be more expensive.		https://www.wood-database.com/wood-finder/
Pinaceae	Abies pinsapo	Spanish fir	Europe	Spain				-4.15 ± 0.14							Young branches	Bouche et al. (2014), Delzon et al. (2010)
Pinaceae	Abies procera	Noble fir	North America	USA (Washington, Oregon and California)		35-60				absent (traumatic resin canals occasionally present)	pale sapwood that isn’t clearly distinguished from the heartwood.	Heartwood is usually white to reddish brown	Rated as non-durable to perishable regarding decay resistance, with little resistance to insect attacks.	Noble fir is used as construction lumber and is commonly grouped together with other species of fir and hemlock and sold under the more generic label “HEM-FIR.” Prices should be moderate for such utility lumber, though clear, quartersawn, or other such specialty cuts of fir lumber are likely to be more expensive.		https://www.wood-database.com/wood-finder/
Pinaceae	Abies religiosa	Sacred fir, oyamel	Central America	Mexico (S Chihuahua, Colima, Guerrero, Jalisco, C Michoacán, Mé, S Nuevo León, Oaxaca, Puebla, San Luis Potosí, Sinaloa, W Tamaulipas, Veracruz), Guatemala												https://www.wood-database.com/wood-finder/
Pinaceae	Abies sachalinensis	Sakhalin fir	Asia	Russia (Sakhalin, the southern Kuril Islands, and one small stand on Kamchatka), Japan (Hokkaido)				-3.23 ± 0.07							Young branches	Bouche et al. (2014)
Pinaceae	Cedrus atlantica	Atlas cedar	Africa	Morocco, Algeria				-5.13 ± 0.08							Young branches	Bouche et al. (2014), Jansen et al. (2012), Delzon et al. (2010)
Pinaceae	Cedrus deodara	Deodar cedar, Himalayan cedar, or deodar/devdar/devadar/devadaru	Asia	India, Pakistan				-6.69 ± 0.36							Young branches	Jansen et al. (2012), Delzon et al. (2010)
Pinaceae	Cedrus libani	Cedar of Lebanon	Europe	Turkey, Syria and Lebanon		25-35				Resin canals absent (though sometimes present due to injury)	Narrow sapwood is a pale yellowish white.	Heartwood is a cream to light reddish brown color.	Rated as very durable, and generally resistant to insect attack.	Not commonly seen for sale, Cedar of Lebanon is generally only available in smaller blocks and turning blanks, and occasionally as veneer. Prices are moderate for an imported lumber.		https://www.wood-database.com/wood-finder/
Pinaceae	Larix decidua	European Larch, Common Larch	Europe	SE France, Switzerland, N Italy, S Germany, Austria, Czech Republic, Slovakia, Poland, Ukraine, and Romania							Narrow sapwood is nearly white and is clearly demarcated from the heartwood.	Heartwood ranges from yellow to a medium reddish brown.	Moderately durable regarding decay resistance.	European Larch is harvested for construction lumber; prices should be moderate within its local range.		https://www.wood-database.com/wood-finder/
Pinaceae	Larix decidua	European Larch, Common Larch	Europe	SE France, Switzerland, N Italy, S Germany, Austria, Czech Republic, Slovakia, Poland, Ukraine, and Romania				-4.11 ± 0.27							Young branches	Bouche et al. (2014), Jansen et al. (2012), Delzon et al. (2010)
Pinaceae	Larix gmelinii	Dahurian larch	Asia	Russia (the typical variety occurs in E Siberia, Sakhalin, the inner valley of Kamchatka), NE Mongolia, NE China (Heilongjiang, Jilin, Nei Mongol), and Korea				-3.13 ± 0.18							Young branches	Bouche et al. (2014)
Pinaceae	Larix kaempferi (syn. L. leptolepis)	Japanese Larch	Asia	Japan, also grown on plantations in Japan and Europe							Narrow sapwood is nearly white and is clearly demarcated from the heartwood.	Heartwood ranges from yellow to a reddish brown.	Moderately durable regarding decay resistance.	Japanese Larch is grown on plantations and is harvested in both Japan and Europe for construction lumber. Prices should be moderate within its local range(s).		https://www.wood-database.com/wood-finder/
Pinaceae	Larix larcina	Tamarack, American Larch, Eastern Larch	Europe, North America	Canada (Yukon, Northwest Territories, British Columbia, Alberta, Saskatchewan, Manitoba, Ontario, Québec, Prince Edward Island, New Brunswick, Nova Scotia, Newfoundland), France (St. Pierre and Miquelon), USA( Alaska, Minnesotsa, Michigan, Wisconsin, Illinois, Indiana, Ohio, Pennsylvania, West Virginia, Maryland, New Jersey, New York, Connecticut, Rhode Island, Massachusetts, Vermont, New Hampshi…		25-50				Small resin canals, infrequent and variable in distribution; solitary or in tangential groups of several	Narrow sapwood is nearly white and is clearly demarcated from the heartwood.	Heartwood ranges from yellow to a medium orangish brown.	Moderately durable regarding decay resistance.	Lumber production of Tamarack is very small, and wood is very seldom available commercially. Expect prices to be moderate.		https://www.wood-database.com/wood-finder/
Pinaceae	Larix occidentalis	Western Larch	North America	Canada (British Columbia), USA (Montana, Idaho, Washington and Oregon)		35-60				Small resin canals, infrequent and variable in distribution; solitary or in tangential groups of several	Narrow sapwood is yellowish white and is clearly demarcated from the heartwood.	Heartwood ranges from yellow to a reddish brown.	Moderately durable regarding decay resistance.	Western Larch trees grow much larger than the closely related Tamarack, and the species is much more commercially important as well. Western Larch is frequently mixed with Douglas Fir and sold as construction lumber and stamped with the initials “DF-L.” Prices should be moderate.		https://www.wood-database.com/wood-finder/
Pinaceae	Larix occidentalis	Western larch	North America	Canada (British Columbia), USA (Montana, Idaho, Washington and Oregon)				-4.21 ± 0.14							Young branches	Bouche et al. (2014), Delzon et al. (2010)
Pinaceae	Picea abies	Norway spruce or European spruce	Europe	Albania, Austria, Belarus, Bosnia & Herzegovina, Bulgaria, Croatia, Czech Republic, Estonia, Finland, France, Germany, Greece, Hungary, Italy, Latvia, Lithuania, Macedonia, Montenegro, Norway, Poland, Romania, Russia, Serbia, Slovakia, Slovenia, Sweden, Switzerland, and Ukraine				-3.66 ± 0.09							Young branches	Delzon et al. (2010)
Pinaceae	Picea abies	Norway Spruce, European Spruce, German Spruce	Europe	Albania, Austria, Belarus, Bosnia & Herzegovina, Bulgaria, Croatia, Czech Republic, Estonia, Finland, France, Germany, Greece, Hungary, Italy, Latvia, Lithuania, Macedonia, Montenegro, Norway, Poland, Romania, Russia, Serbia, Slovakia, Slovenia, Sweden, Switzerland, and Ukraine							Norway Spruce is typically a creamy white, with a hint of yellow and/or red.		Heartwood is rated as being slightly resistant to non-resistant to decay.	Construction grade spruce is cheap and easy to find. Although Norway Spruce is native to Europe, it has also been planted in the northeast, Rocky Mountains, and Pacific coast areas of the United States. Species of construction-grade spruce will vary by locale. However, Quartersawn billets of instrument-grade Norway Spruce, (frequently sold under more “sophisticated” names such as German Spruce, Y…		https://www.wood-database.com/wood-finder/
Pinaceae	Picea engelmanni	Engelmann spruce,white spruce,mountain spruce,or silver spruce	North America	Canada (Alberta, British Columbia), USA (Washington, Idaho, Montana, Wyoming, Colorado, Oregon, California, Nevada, Utah, Arizona, New Mexico)	1.16	12.83	854	4.91							Stem and root	Pittermann et al. (2014)
Pinaceae	Picea engelmannii	Engelmann spruce, white spruce, mountain spruce, or silver spruce	North America	Canada (Alberta, British Columbia), USA (Washington, Idaho, Montana, Wyoming, Colorado, Oregon, California, Nevada, Utah, Arizona, New Mexico)	2.9	35.4			400							Bannan (1965); Referenced by Wilson and Knoll (2010)
Pinaceae	Picea engelmannii	Engelmann spruce, white spruce, mountain spruce, or silver spruce	North America	Canada (Alberta, British Columbia), USA (Washington, Idaho, Montana, Wyoming, Colorado, Oregon, California, Nevada, Utah, Arizona, New Mexico)	2.91	36.7			400							Bannan (1965); Referenced by Wilson and Knoll (2010)
Pinaceae	Picea engelmannii	Engelmann Spruce	North America	Canada (Alberta, British Columbia), USA (Washington, Idaho, Montana, Wyoming, Colorado, Oregon, California, Nevada, Utah, Arizona, New Mexico)							Engelmann Spruce is usually a cream to almost white color, with an occasional hint of red		Heartwood is rated as being slightly resistant to non-resistant to decay.	Construction grade spruce is cheap and easy to find. However, old growth and/or quartersawn clear pieces—free from knots—can be more expensive. Quartersawn billets of instrument-grade Engelmann Spruce can easily exceed the cost of most all domestic hardwoods in terms of per board-foot cost.		https://www.wood-database.com/wood-finder/
Pinaceae	Picea engelmannii	Engelmann spruce, white spruce, mountain spruce, or silver spruce	North America	Canada (Alberta, British Columbia), USA (Washington, Idaho, Montana, Wyoming, Colorado, Oregon, California, Nevada, Utah, Arizona, New Mexico)				8.7							Stem
Pinaceae	Picea engelmannii	Engelmann spruce, white spruce, mountain spruce, or silver spruce	North America	Canada (Alberta, British Columbia), USA (Washington, Idaho, Montana, Wyoming, Colorado, Oregon, California, Nevada, Utah, Arizona, New Mexico)				-4.18 ± 0.09							Young branches	Delzon et al. (2010)
Pinaceae	Picea glauca	White spruce	Europe, North America	Canada (Yukon, North West Territories, British Columbia, Alberta, Saskatchewan, Manitoba, Ontario, Québec, Prince Edward Island, New Brunswick, Nova Scotia, Newfoundland), France (St. Pierre and Miquelon), USA (Alaska, Montana, Wyoming, South Dakota, Minnesota, Wisconsin, Michigan, New York, Vermont, New Hampshire, Maine)	3.33	37.6			400							Bannan (1965); Referenced by Wilson and Knoll (2010)
Pinaceae	Picea glauca	White spruce	Europe, North America	Canada (Yukon, North West Territories, British Columbia, Alberta, Saskatchewan, Manitoba, Ontario, Québec, Prince Edward Island, New Brunswick, Nova Scotia, Newfoundland), France (St. Pierre and Miquelon), USA (Alaska, Montana, Wyoming, South Dakota, Minnesota, Wisconsin, Michigan, New York, Vermont, New Hampshire, Maine)	3.01	37.3			400							Bannan (1965); Referenced by Wilson and Knoll (2010)
Pinaceae	Picea glauca	White Spruce	Europe, North America	Canada (Yukon, North West Territories, British Columbia, Alberta, Saskatchewan, Manitoba, Ontario, Québec, Prince Edward Island, New Brunswick, Nova Scotia, Newfoundland), France (St. Pierre and Miquelon), USA (Alaska, Montana, Wyoming, South Dakota, Minnesota, Wisconsin, Michigan, New York, Vermont, New Hampshire, Maine)							White Spruce is typically a creamy white, with a hint of yellow.		Heartwood is rated as being slightly resistant to non-resistant to decay.	Construction grade spruce is cheap and easy to find. However, quartersawn clear pieces—free from knots—can be more expensive. White Spruce is occasionally used for piano soundboards, requiring clear quartersawn pieces.		https://www.wood-database.com/wood-finder/
Pinaceae	Picea glauca	White spruce	Europe, North America	Canada (Yukon, North West Territories, British Columbia, Alberta, Saskatchewan, Manitoba, Ontario, Québec, Prince Edward Island, New Brunswick, Nova Scotia, Newfoundland), France (St. Pierre and Miquelon), USA (Alaska, Montana, Wyoming, South Dakota, Minnesota, Wisconsin, Michigan, New York, Vermont, New Hampshire, Maine)				-4.35 ± 0.26							Young branches	Jansen et al. (2012)
Pinaceae	Picea likiangensis	Luiang spruce (Reference: https://www.missouribotanicalgarden.org/PlantFinder/PlantFinderDetails.aspx?taxonid=291750&isprofile=0&)	Asia	Bhutan, China				-3.86 ± 0.13							Young branches	Bouche et al. (2014)
Pinaceae	Picea mariana	Black spruce	Europe, North America	Canada (all provinces), France (St. Pierre and Miquelon), USA (Alaska, Minnesota, Wisconsin, Michigan, Pennsylvania, New York, New Jersey, Connecticut, Rhode Island, Massachusetts, Vermont, New Hampshire and Maine)	1.18	14.42	966.76								Stem and root	Pittermann et al. (2006)
Pinaceae	Picea mariana	Black Spruce	Europe, North America	Canada (all provinces), France (St. Pierre and Miquelon), USA (Alaska, Minnesota, Wisconsin, Michigan, Pennsylvania, New York, New Jersey, Connecticut, Rhode Island, Massachusetts, Vermont, New Hampshire and Maine)							Black Spruce is typically a creamy white, with a hint of yellow.		Heartwood is rated as being slightly resistant to non-resistant to decay.	Construction grade spruce is cheap and easy to find. However, quartersawn clear pieces—free from knots—can be more expensive. Quartersawn billets of instrument-grade Black Spruce can easily exceed the cost of most all domestic hardwoods in terms of per board-foot cost.		https://www.wood-database.com/wood-finder/
Pinaceae	Picea mariana	Black spruce	Europe, North America	Canada (all provinces), France (St. Pierre and Miquelon), USA (Alaska, Minnesota, Wisconsin, Michigan, Pennsylvania, New York, New Jersey, Connecticut, Rhode Island, Massachusetts, Vermont, New Hampshire and Maine)	3.02	29.7			400							Bannan (1965); Referenced by Wilson and Knoll (2010)
Pinaceae	Picea mariana	Black spruce	Europe, North America	Canada (all provinces), France (St. Pierre and Miquelon), USA (Alaska, Minnesota, Wisconsin, Michigan, Pennsylvania, New York, New Jersey, Connecticut, Rhode Island, Massachusetts, Vermont, New Hampshire and Maine)	3.44	32.5			400							Bannan (1965); Referenced by Wilson and Knoll (2010)
Pinaceae	Picea mariana	Black spruce	Europe, North America	Canada (all provinces), France (St. Pierre and Miquelon), USA (Alaska, Minnesota, Wisconsin, Michigan, Pennsylvania, New York, New Jersey, Connecticut, Rhode Island, Massachusetts, Vermont, New Hampshire and Maine)				-5.21 ± 0.19							Young branches	Jansen et al. (2012)
Pinaceae	Picea rubens	Red Spruce, Adirondack Spruce	Europe, North America	Canada (Ontario, Québec, Prince Edward Island, New Brunswick, Nova Scotia), France (St. Pierre and Miquelon), USA (Maine, New Hampshire, Vermont, Massachusetts, Connecticut, New York, Pennsylvania, New Jersey, Maryland, Virginia, West Virginia, North Carolina and Tennessee)							Red Spruce is typically a creamy white, with a hint of yellow and/or red.		Heartwood is rated as being slightly resistant to non-resistant to decay.	Construction grade spruce is cheap and easy to find. However, quartersawn clear pieces—free from knots—are much more expensive. Quartersawn billets of instrument-grade Red (Adirondack) Spruce can easily exceed the cost of most all domestic hardwoods in terms of per board-foot cost.		https://www.wood-database.com/wood-finder/
Pinaceae	Picea sitchensis	Sitka Spruce	North America	Northwestern coast		35-60				Medium sized resin canals (larger than other spruce), sparse to numerous and variable in distribution; solitary or in tangential groups of several	Sapwood not clearly demarcated from heartwood.	Ranges from cream/white to yellow; heartwood can also exhibit a subtle pinkish red hue in some instances.	Heartwood is rated as being slightly resistant to non-resistant to decay.	Construction grade spruce is cheap and easy to find. However, old growth and/or quartersawn clear pieces—free from knots—can be more expensive. Quartersawn billets of instrument-grade Sitka Spruce can easily exceed the cost of most all domestic hardwoods in terms of per board-foot cost.		https://www.wood-database.com/wood-finder/
Pinaceae	Pinus albicaulis	Whitebark pine, White pine, Pitch pine, Scrub pine, and Creeping pine	North America	US and Canada				-3.19 ± 0.10							Young branches	Bouch et al. (2014), Delzon et al., (2010)
Pinaceae	Pinus banksiana	Jack Pine	North America	Canada (North West Territories, British Columbia, Alberta, Saskatchewan, Manitoba, Ontario, Québec, Prince Edward Island, New Brunswick and Nova Scotia), USA (Minnesota, Wisconsin, Michigan, Illinois, Indiana, Pennsylvania, New York, Vermont, New Hampshire, and Maine)		35-50				Medium-sized resin canals, numerous and evenly distributed, mostly solitary		Heartwood is orangish brown	The heartwood is rated as moderate to low in decay resistance.	When sold as lumber, Jack Pine is mixed with other softwood species under various lumber grade groups; one common grouping consists of various species of spruce, pine, and fir and is stamped with the abbreviation “SPF.” In this form, Jack Pine should be widely available as construction lumber for a modest price.		https://www.wood-database.com/wood-finder/
Pinaceae	Pinus banksiana	Jack pine	North America	Canada (North West Territories, British Columbia, Alberta, Saskatchewan, Manitoba, Ontario, Québec, Prince Edward Island, New Brunswick and Nova Scotia), USA (Minnesota, Wisconsin, Michigan, Illinois, Indiana, Pennsylvania, New York, Vermont, New Hampshire, and Maine)	3.14	34.9			400							Bannan (1965); Referenced by Wilson and Knoll (2010)
Pinaceae	Pinus banksiana	Jack pine	North America	Canada (North West Territories, British Columbia, Alberta, Saskatchewan, Manitoba, Ontario, Québec, Prince Edward Island, New Brunswick and Nova Scotia), USA (Minnesota, Wisconsin, Michigan, Illinois, Indiana, Pennsylvania, New York, Vermont, New Hampshire, and Maine)	3.23	35.4			400							Bannan (1965); Referenced by Wilson and Knoll (2010)
Pinaceae	Pinus caribaea	Caribbean pine	Central America	Caribbean (Bahamas and Turks-Caicos Islands), W Cuba (Pinar del Rio and Isla de la Juventud), Mexico (S Quintana Roo), N Guatemala, Belize, Honduras incl. Islas de la Bahía; El Salvador; Nicaragua	2.23	18.2	187								Stem and root	Pittermann et al. (2006)
Pinaceae	Pinus caribaea	Caribbean Pine	Central America	Caribbean (Bahamas and Turks-Caicos Islands), W Cuba (Pinar del Rio and Isla de la Juventud), Mexico (S Quintana Roo), N Guatemala, Belize, Honduras incl. Islas de la Bahía; El Salvador; Nicaragua		35-60				Large resin canals, numerous and evenly distributed, mostly solitary;	sapwood is yellowish white and is distinct from the heartwood.	Heartwood is reddish brown	The heartwood is rated as moderately resistant to decay.	Caribbean Pine is an important commercial species which is widely grown on plantations worldwide. Caribbean Pine should be available throughout its native range for a modest price.		https://www.wood-database.com/wood-finder/
Pinaceae	Pinus cembra	Swiss stone pine or arolla pine	Europe	Austria, Czech Republic, France, Germany, Italy, Poland, Romania, Switzerland, Ukraine				-3.02 ± 0.17							Young branches	Bouch et al. (2014), Delzon et al. (2010)
Pinaceae	Pinus clausa	Sand Pine	North America	USA (Alabama and Florida)		35-60				Large resin canals, numerous and evenly distributed, mostly solitary;	wide sapwood is yellowish white.	Heartwood is reddish brown	The heartwood is rated as moderate to low in decay resistance.	Generally only larger trees are harvested for lumber, with most specimens being smaller shrubs. It is sold and mixed interchangeably with other species as Southern Yellow Pine, which is widely available as a construction lumber for a modest price.		https://www.wood-database.com/wood-finder/
Pinaceae	Pinus contorta	Lodgepole pine and Shore pine	North, Central America	W USA, W Canada, Mexico	0.9	14.26	1377.55								Stem and root	Pittermann et al., (2006)
Pinaceae	Pinus contorta	Lodgepole pine, Shore pine, Twisted pine, Contorta pine	North, Central America	W USA, W Canada, Mexico	2.9	35.4			400							Bannan (1965); Referenced by Wilson and Knoll (2010)
Pinaceae	Pinus contorta	Lodgepole Pine, Shore Pine	North, Central America	W USA, W Canada, Mexico		35-60				Medium-sized resin canals, numerous and evenly distributed, mostly solitary	sapwood is yellowish white	Heartwood is light reddish/yellowish brown	The heartwood is rated as moderate to low in decay resistance.	Lodgepole Pine should be widely available as construction lumber for a modest price. Some Lodgepole Pine is mixed with Ponderosa Pine and sold together as construction lumber under the stamp “PP/LP”. It is also mixed with various species of spruce, pine, and fir and sold under the group abbreviation “SPF.”		https://www.wood-database.com/wood-finder/
Pinaceae	Pinus contorta	Lodgepole pine, Shore pine, Twisted pine, Contorta pine	North, Central America	W USA, W Canada, Mexico		Mean: 14 ± 0.6 Max: 23 ± 1.4									Branch	Pittermann and Sperry (2003)
Pinaceae	Pinus contorta	Lodgepole pine, Shore pine, Twisted pine, Contorta pine	North, Central America	W USA, W Canada, Mexico		Mean: 27 ± 0.4 Max: 52 ± 0.8									Trunk	Pittermann and Sperry (2003)
Pinaceae	Pinus contorta	Lodgepole pine, Shore pine, Twisted pine, Contorta pine	North, Central America	W USA, W Canada, Mexico	3.01	33.3			400							Bannan (1965); Referenced by Wilson and Knoll (2010)
Pinaceae	Pinus contorta	Lodgepole pine, Shore pine, Twisted pine, Contorta pine	North, Central America	W USA, W Canada, Mexico				-3.90 ± 0.18							Young branches	Delzon et al. (2010)
Pinaceae	Pinus echinata	Shortleaf Pine	North America	USA (New York, Pennsylvania, Ohio, Illinois, Arkansas, Missouri, Kentucky, Tennessee, West Virginia, Maryland, Delaware, Virginia, North Carolina, South Carolina, Georgia, Florida, Alabama, Mississippi, Louisiana, Oklahoma and Texas)		35-60				Large resin canals, numerous and evenly distributed, mostly solitary	sapwood is yellowish white.	Heartwood is reddish brown	The heartwood is rated as moderate to low in decay resistance.	Should be widely available as construction lumber for a modest price.		https://www.wood-database.com/wood-finder/
Pinaceae	Pinus edulis	Pinyon Pine, Two-needle Pinyon, Colorado Pinyon	North, Central America	USA (widespread in Arizona, Utah, Colorado, and New Mexico, with small outlier populations in extreme eastern Nevada, southern Wyoming, extreme western Oklahoma, trans-Pecos Texas), Mexico (Chihuahua)		25-50				Large resin canals, numerous and evenly distributed, mostly solitary;		Heartwood is a yellowish brown	Since Pinyon Pine isn’t generally harvested as lumber, no known durability tests are available; however, a study done on standing dead treesindicates mediocre durability for the species.	Because of their small size and short trunks, Pinyon Pines aren’t harvested for lumber commercially. Availability is likely to be limited to specialty/hobbyist projects within the tree’s natural range.		https://www.wood-database.com/wood-finder/
Pinaceae	Pinus edulis	Colorado pinyon, two-needle piñon, pinyon pine, or simply piñon	North, Central America	USA (widespread in Arizona, Utah, Colorado, and New Mexico, with small outlier populations in extreme eastern Nevada, southern Wyoming, extreme western Oklahoma, trans-Pecos Texas), Mexico (Chihuahua)				-4.03 ± 0.06							Young branches	Delzon et al. (2010)
Pinaceae	Pinus elliottii	Slash Pine	North America, Africa	Eastern US, South Africa, Zimbabwe		35-60				Large resin canals, numerous and evenly distributed, mostly solitary	sapwood is yellowish white.	Heartwood is reddish brown	The heartwood is rated as moderately resistant to decay.	Should be widely available as construction lumber for a modest price.		https://www.wood-database.com/wood-finder/
Pinaceae	Pinus flexilis	Limber Pine, Rocky Mountain White Pine	North America	Canada (SE British Columbia and SW Alberta), USA (Oregon, Idaho, Montana, North Dakota, South Dakota, Nebraska, Wyoming, Colorado, Utah and Nevada to N New Mexico,N Arizona, S California)		35-60				Large resin canals, numerous and evenly distributed, mostly solitary	narrow sapwood is a pale yellow to nearly white. Color tends to darken with age	Heartwood is a light brown, sometimes with a slightly reddish hue	The heartwood is rated as moderate to low in decay resistance.	Because the trees are small, slow-growing, and with an irregular growth form, there is virtually no commercial value for Limber Pine lumber. The tree is sometimes harvested incidentally along with other, more commercially valuable species.		https://www.wood-database.com/wood-finder/
Pinaceae	Pinus flexilis	Limber Pine, Rocky Mountain White Pine	North America	Canada (SE British Columbia and SW Alberta), USA (Oregon, Idaho, Montana, North Dakota, South Dakota, Nebraska, Wyoming, Colorado, Utah and Nevada to N New Mexico,N Arizona, S California)				-3.71 ± 0.18							Young branches	Bouche et al. (2014), Delzon et al. (2010)
Pinaceae	Pinus glabra	Spruce Pine	North America	USA (South Carolina, Georgia, Florida, Alabama, Mississippi & Louisiana)		35-60				Large resin canals, numerous and evenly distributed, mostly solitary	sapwood is yellowish white.	Heartwood is reddish brown	The heartwood is rated as moderate to low in decay resistance.	Spruce Pine has a lower density than most other species in the Southern Yellow Pine grouping, hence its distribution is more generally restricted to local lumber needs and plywood production. The wood is sometimes sold as Southern Yellow Pine for a moderate price.		https://www.wood-database.com/wood-finder/
Pinaceae	Pinus halepensis	Aleppo pine, Jerusalem's oren	Africa, Asia, Europe, North America	Mediterreanean, W Asia (Morocco, Algeria, Tunisia, Libya, Israel, Jordan, Syria, Lebanon, Turkey, Greece, Albania, Montenegro, Bosnia & Herzegovina, Croatia, Italy, Malta, France, and Spain), USA (California), South Africa				-4.67 ± 0.05							Young branches	Bouche et al. (2014), Delzon et al. (2010)
Pinaceae	Pinus hartwegii	Hartweg's pine	Central America	Guatemala (departments of Chimaltenango, El Quiché, Guatemala, Huehuetenano, Quezaltenango, Sacatepequez, San Marcos, Sololá, and Totonicapán), Honduras (on Cerro Santa Bárbara), Mexico (states of Chiapas, Chihuahua, Coahuila, Colima, Distrito Federal, Durango, Guerrero, Hidalgo, Jalisco, México, Michoacán, Morelos, Nuevo León, Oaxaca, Puebla, Tamaulipas, Tlaxcala, and Veracruz)				-3.42 ± 0.05							Young branches	Jansen et al. (2012)
Pinaceae	Pinus jeffreyi	Jeffrey Pine	North, Central America	USA (SW Oregon, California Nevada), Mexico (N Baja California Norte)		35-60				Medium-large resin canals, numerous and evenly distributed, mostly solitary; earlywood	sapwood is yellowish white.	Heartwood is reddish brown	The heartwood is rated as moderate to low in decay resistance.	The wood of Jeffrey Pine is anatomically indistinguishable from that of Ponderosa Pine, and no commercial distinction is made between the lumber of the two species (both are simply sold as Ponderosa Pine). It should be widely available as construction lumber for a modest price. Some Ponderosa Pine is mixed with Lodgepole Pine and sold together as construction lumber under the stamp “PP/LP”.		https://www.wood-database.com/wood-finder/
Pinaceae	Pinus kesiya (syn. P. insularis)	Khasi Pine, Benguet Pine	Asia	India, Thailand, Myanmar, Laos, China (Xizang, Yunnan), Vietnam (Lai Chau, Lang Son, Cao Bang, and Quang Ninh), Philippines							sapwood is pale yellow and isn’t clearly demarcated from the heartwood.	Heartwood is light reddish brown	The heartwood is rated as moderate to low in decay resistance.	Frequently mixed with Sumatran Pine and sold as construction lumber.		https://www.wood-database.com/wood-finder/
Pinaceae	Pinus lambertiana	Sugar Pine	North, Central America	USA (Oregon, California), Mexico (Baja California Norte, Sierra San Pedro Mártir)		>35 um, could be more than 60 um also				Very large resin canals, numerous and evenly distributed, mostly solitary;	Sapwood is a pale yellow to nearly white.	Heartwood is a light brown, sometimes with a slightly reddish hue	The heartwood is rated as moderate to low in decay resistance.	Sugar Pine is widely harvested for construction lumber (particularly in California). It’s a member of the White Pine group, and is sold with other species interchangeably. Prices should be moderate to high for a domestic softwood.		https://www.wood-database.com/wood-finder/
Pinaceae	Pinus merkusii	Sumatran Pine, Merkus Pine	Asia	Vietnam, Laos, Cambodia, Philippines, Malaysia and Indonesia							demarcated sapwood is pale yellow to nearly white. Color tends to darken with age.	Heartwood is light reddish brown	Heartwood is rated as non-durable to perishable regarding decay resistance. Sumatran Pine is also susceptible to termite/insect attack.	Frequently mixed with Khasi Pineand sold as construction lumber.		https://www.wood-database.com/wood-finder/
Pinaceae	Pinus monophylla	Single-leaf pinyon	North, Central America	USA (Idaho, Utah, Nevada, Arizona, California); Mexico (Baja California Norte)	0.99	13.35	4348.21								Stem and root	Pittermann et al. (2006)
Pinaceae	Pinus monticola	Western White Pine, Idaho White Pine	North America	USA (Washington, Montana, Idaho, Nevada, Oregon, California), Canada (Alberta, British Columbia)		35-60				Large resin canals, numerous and evenly distributed, mostly solitary	sapwood is a pale yellow to nearly white. Color tends to darken with age.	Heartwood is a light brown, sometimes with a slightly reddish hue	The heartwood is rated as moderate to low in decay resistance.	Western White Pine is widely harvested for construction lumber and is sometimes sold interchangeably with Sugar Pine. Prices should be moderate to high for a domestic softwood.		https://www.wood-database.com/wood-finder/
Pinaceae	Pinus mugo	Mugo pine or Swiss mountain pine	Europe, North America	Central and Southeastern Europe, Canada (Alberta, British Columbia, Ontario, and Québec), USA (Massachusetts, Michigan, Minnesota, New Hampshire, and Wisconsin)				-3.74 ± 0.07							Young branches	Bouche et al. (2014), Delzon et al. (2010)
Pinaceae	Pinus nigra	Austrian pine or black pine	Australia, Europe, North America	Albania, Algeria, Andorra, Austria, Bosnia and Herzegovina, Bulgaria, Croatia, Cyprus, France, Greece, Italy, Macedonia, Montenegro, Morocco, Romania, Russia, Slovenia, Spain, Turkey, Ukraine, Australia, Canada (Alberta, British Columbia, Ontario, and Québec), Great Britain, New Zealand, Portugal, USA (Illinois, Maine, Massachusetts, Michigan, Missouri, New Jersey, New York, Ohio, Pennsylvania, a…		35-60				Medium sized resin canals, numerous and evenly distributed, mostly solitary;	wide sapwood is pale yellow to nearly white	Heartwood is light reddish brown	Heartwood is rated as moderately durable to non-durable regarding decay resistance.	Austrian Pine is commonly harvested for construction lumber and pulpwood. Expect prices to be moderate within its natural growing range.		https://www.wood-database.com/wood-finder/
Pinaceae	Pinus nigra	Austrian pine or black pine	Australia, Europe, North America	Albania, Algeria, Andorra, Austria, Bosnia and Herzegovina, Bulgaria, Croatia, Cyprus, France, Greece, Italy, Macedonia, Montenegro, Morocco, Romania, Russia, Slovenia, Spain, Turkey, Ukraine, Australia, Canada (Alberta, British Columbia, Ontario, and Québec), Great Britain, New Zealand, Portugal, USA (Illinois, Maine, Massachusetts, Michigan, Missouri, New Jersey, New York, Ohio, Pennsylvania, a…				-3.52							Young branches	Jansen et al. (2012)
Pinaceae	Pinus oocarpa	Ocote Pine, Mexican Yellow Pine	Central America	Mexico, Guatemala, Honduras, El Salvador and NW Nicaragua							sapwood is a paler yellowish white.	Heartwood is light brown	The heartwood is rated as moderately durable to non-durable in regards to decay resistance.	Ocote Pine is widely grown on plantations, though it is certainly not as widely available as Radiata Pine. Lumber usage is usually for local needs or as wood pulp for papermaking. If available as dimensioned wood, prices are likely to be moderate for an imported timber.		https://www.wood-database.com/wood-finder/
Pinaceae	Pinus palustris	Longleaf Pine	North America	USA (Virginia, North Carolina, South Carolina, Georgia, Florida, Alabama, Mississippi, Louisiana and Texas)		35-60				Large resin canals, numerous and evenly distributed, mostly solitary	sapwood is yellowish white.	Heartwood is reddish brown	The heartwood is rated as moderately resistant to decay.	Should be widely available as construction lumber for a modest price.		https://www.wood-database.com/wood-finder/
Pinaceae	Pinus patula	Patula Pine	Central America, Africa	Mexico (Tamaulipas, Querétaro, Hidalgo, México, Distrito Federal, Morelos, Tlaxcala, Puebla, Veracruz, Oaxaca and Chiapas), grown in plantations in tropical areas like South Africa							sapwood is a paler yellowish white	Heartwood is light pinkish brown	The heartwood is rated as non-durable to perishable in regards to decay resistance.	Much like Radiata Pine, Patula Pine has a somewhat narrow natural distribution which is greatly expanded through plantation trees. Patula Pine is grown for basic construction purposes and should be available in tropical and sub-tropical regions for a modest price.		https://www.wood-database.com/wood-finder/
Pinaceae	Pinus pinaster	Maritime pine or Cluster pine	Europe	Algeria, France (S of the Gironde and along the French Mediterranean coast; Corsica), Gibraltar, Italy (Sardinia; Sicily; the W coast), Malta, Monaco, Morocco, Portugal, Spain (Alicante. Balearic Islands. Barcelona. Castellón. Gerona. Lérida. Tarragona. Valencia), and Tunisia							demarcated sapwood is pale yellow to nearly white.	Heartwood is light reddish brown	The heartwood is rated as moderate to low in decay resistance.	Maritime Pine is extensively grown on plantations in France, Spain, and Portugal for use as construction lumber. Prices within its natural range should be moderate.		https://www.wood-database.com/wood-finder/
Pinaceae	Pinus pinaster	Maritime pine or Cluster pine	Europe	Algeria, France (S of the Gironde and along the French Mediterranean coast; Corsica), Gibraltar, Italy (Sardinia; Sicily; the W coast), Malta, Monaco, Morocco, Portugal, Spain (Alicante. Balearic Islands. Barcelona. Castellón. Gerona. Lérida. Tarragona. Valencia), and Tunisia				-3.72 ± 0.07							Young branches	Bouche et al., (2014), Jansen et al. (2012), Delzon et al. (2010)
Pinaceae	Pinus pinea	Italian stone pine, umbrella pine and parasol pine	Europe, North America, Africa	Mediterranean region, USA (California), South Africa				-4.34 ± 0.16							Young branches	Bouche et al. (2014), Delzon et al. (2010)
Pinaceae	Pinus ponderosa	Ponderosa pine, Bull pine, Blackjack pine, or Western yellow-pine	North, Central America	Canada (British Columbia), US (North Dakota, trans-Pecos Texas, California); Mexico (Baja California and Sonora)		35-60				Medium-large resin canals, numerous and evenly distributed, mostly solitary;	sapwood is yellowish white.	Heartwood is reddish brown	The heartwood is rated as moderate to low in decay resistance.	Ponderosa Pine has a very wide distribution throughout western North America, and is one of the most important lumber species in the western United States. It should be widely available as construction lumber for a modest price. Some Ponderosa Pine is mixed with Lodgepole Pine and sold together as construction lumber under the stamp “PP/LP”.		https://www.wood-database.com/wood-finder/
Pinaceae	Pinus ponderosa	Ponderosa pine, Bull pine, Blackjack pine, or Western yellow-pine	North, Central America	Canada (British Columbia), US (North Dakota, trans-Pecos Texas, California); Mexico (Baja California and Sonora)	3.33	38.6			400							Bannan (1965); Referenced by Wilson and Knoll (2010)
Pinaceae	Pinus ponderosa	Ponderosa pine, Bull pine, Blackjack pine, or Western yellow-pine	North, Central America	Canada (British Columbia), US (North Dakota, trans-Pecos Texas, California); Mexico (Baja California and Sonora)				-3.86 ± 0.05							Young branches	Bouch et al. (2014), Delzon et al. (2010)
Pinaceae	Pinus pungens	Table Mountain Pine	North America	USA (Pennsylvania, New Jersey, Delaware, Maryland, Virginia, West Virginia, North Carolina, Tennessee, South Carolina, and Georgia in the Appalachian Mountains and associated Piedmont)		35-60				Large resin canals, numerous and evenly distributed, mostly solitary	sapwood is yellowish white.	Heartwood is reddish brown	The heartwood is rated as moderate to low in decay resistance.	Table Mountain Pine is sold and mixed interchangeably with other species as Southern Yellow Pine, which is widely available as a construction lumber for a modest price.		https://www.wood-database.com/wood-finder/
Pinaceae	Pinus radiata	Radiata Pine, Monterey Pine, Insignis Pine	North, Central America	USA (coast of central California) Mexico, Islas Guadalupe, Cedros, e, Mexico (at 600-1200 m elevation); widely planted throughout the southern hemisphere		35-60				Medium-large resin canals, very numerous and evenly distributed, mostly solitary;	wide sapwood is a paler yellowish white, and is distinct from the heartwood.	Heartwood is light brown	The heartwood is rated as non-durable to perishable in regards to decay resistance. The sapwood is readily treated with preservatives and is used in exterior applications.	Radiata Pine is grown almost exclusively on plantations—most notably in Chile, Australia, and New Zealand. Prices should be moderate for an imported lumber, though most likely more expensive than domestic pines/softwoods.		https://www.wood-database.com/wood-finder/
Pinaceae	Pinus radiata	Radiata Pine, Monterey Pine, Insignis Pine	North, Central America	USA (coast of central California) Mexico, Islas Guadalupe, Cedros, e, Mexico (at 600-1200 m elevation); widely planted throughout the southern hemisphere				-4.37 ± 0.14							Young branches	Jansen et al. (2012)
Pinaceae	Pinus resinosa	Red Pine, Norway Pine	North America	Canada (Manitoba, Ontario, Québec, Prince Edward Island, New Brunswick, Nova Scotia and Newfoundland), USA (Minnesota, Wisconsin, Illinois, Michigan, West Virginia, Pennsylvania, New Jersey, New York, Connecticut, Massachusetts, Vermont, New Hampshire, and Maine)		35-60				Medium sized resin canals, numerous and evenly distributed, mostly solitary;	sapwood is pale yellow to nearly white	Heartwood is light reddish brown	Heartwood is rated as moderately durable to non-durable regarding decay resistance. Red Pine is readily treated with preservatives and can thereafter be used in exterior applications such as posts or utility poles.	Red Pine is sometimes mixed with various species of spruce, pine, and fir and is stamped with the lumber abbreviation “SPF.” In this form, Red Pine should be widely available as construction lumber for a modest price.		https://www.wood-database.com/wood-finder/
Pinaceae	Pinus resinosa	Red Pine, Norway Pine	North America	Canada (Manitoba, Ontario, Québec, Prince Edward Island, New Brunswick, Nova Scotia and Newfoundland), USA (Minnesota, Wisconsin, Illinois, Michigan, West Virginia, Pennsylvania, New Jersey, New York, Connecticut, Massachusetts, Vermont, New Hampshire, and Maine)	3.36	37.4			400							Bannan (1965); Referenced by Wilson and Knoll (2010)
Pinaceae	Pinus rigida	Pitch Pine	North America	Canada (Ontario and Québec), USA (Maine, New Hampshire, Vermont, Massachusetts, Rhode Island, Connecticut, New York, New Jersey, Delaware, Pennsylvania, Maryland, Ohio, Virginia, West Virginia, Kentucky, Tennessee, North Carolina, South Carolina and Georgia)		35-60				Large resin canals, numerous and evenly distributed, mostly solitary;	sapwood is yellowish white.	Heartwood is reddish brown	The heartwood is rated as moderate to low in decay resistance.	Pitch Pine is sold and mixed interchangeably with other species as Southern Yellow Pine, which is widely available as a construction lumber for a modest price.		https://www.wood-database.com/wood-finder/
Pinaceae	Pinus serotina	Pond Pine, Marsh Pine	North America	USA (New Jersey, Delaware, Maryland, Virginia, North Carolina, South Carolina, Georgia, Florida & Alabama)		35-60				Large resin canals, numerous and evenly distributed, mostly solitary;	wide sapwood is yellowish white.	Heartwood is reddish brown	The heartwood is rated as moderate to low in decay resistance.	Pond Pine is sold and mixed interchangeably with other species as Southern Yellow Pine, which is widely available as a construction lumber for a modest price.		https://www.wood-database.com/wood-finder/
Pinaceae	Pinus strobus	Eastern white pine, Northern white pine, White pine, Weymouth pine, and Soft pine	North, Central America	Canada (Newfoundland, Nova Scotia, New Brunswick, Prince Edward Island, Québec, Ontario, and Manitoba), France (St. Pierre and Miquelon),USA (All states E from Minnesota, Iowa, Illinois, Kentucky, Tennessee and Georgia to the Atlantic Ocean (excepting Florida)), Mexico, Guatemala	4.04	41			400							Bannan (1965); Referenced by Wilson and Knoll (2010)
Pinaceae	Pinus strobus	Eastern white pine, Northern white pine, White pine, Weymouth pine, and Soft pine	North, Central America	Canada (Newfoundland, Nova Scotia, New Brunswick, Prince Edward Island, Québec, Ontario, and Manitoba), France (St. Pierre and Miquelon),USA (All states E from Minnesota, Iowa, Illinois, Kentucky, Tennessee and Georgia to the Atlantic Ocean (excepting Florida)), Mexico, Guatemala		35-60				Large resin canals, numerous and evenly distributed, mostly solitary	sapwood is a pale yellow to nearly white	Heartwood is a light brown, sometimes with a slightly reddish hue	The heartwood is rated as moderate to low in decay resistance.	Eastern White Pine is widely harvested for construction lumber. Prices should be moderate for a domestic softwood.		https://www.wood-database.com/wood-finder/
Pinaceae	Pinus strobus	Eastern white pine, Northern white pine, White pine, Weymouth pine, and Soft pine	North, Central America	Canada (Newfoundland, Nova Scotia, New Brunswick, Prince Edward Island, Québec, Ontario, and Manitoba), France (St. Pierre and Miquelon),USA (All states E from Minnesota, Iowa, Illinois, Kentucky, Tennessee and Georgia to the Atlantic Ocean (excepting Florida)), Mexico, Guatemala	3.72	40.3			400							Bannan (1965); Referenced by Wilson and Knoll (2010)
Pinaceae	Pinus sylvestris	Scots pine	Asia, Australia, Europe, North America	Albania, Andorra, Armenia, Austria, Azerbaijan, Belarus, Bosnia & Herzegovina, Bulgaria, China, Croatia, Czech Republic, Estonia, Finland, France, Georgia, Germany, Greece, Hungary, Italy, Kazakhstan, Latvia, Lithuania, Macedonia, Mongolia, Montenegro, Norway, Poland, Portugal, Romania, Russia, Serbia, Slovakia, Slovenia, Spain, Sweden, Switzerland, Turkey, Ukraine, and the United Kingdom, also p…				-3.20 ± 0.02							Young branches	Delzon et al. (2010)
Pinaceae	Pinus sylvestris	Scots Pine	Asia, Australia, Europe, North America	Albania, Andorra, Armenia, Austria, Azerbaijan, Belarus, Bosnia & Herzegovina, Bulgaria, China, Croatia, Czech Republic, Estonia, Finland, France, Georgia, Germany, Greece, Hungary, Italy, Kazakhstan, Latvia, Lithuania, Macedonia, Mongolia, Montenegro, Norway, Poland, Portugal, Romania, Russia, Serbia, Slovakia, Slovenia, Spain, Sweden, Switzerland, Turkey, Ukraine, and the United Kingdom, also p…		35-60				Medium sized resin canals, numerous and evenly distributed, mostly solitary	demarcated sapwood is pale yellow to nearly white	Heartwood is light reddish brown,	Heartwood is rated as moderately durable to non-durable regarding decay resistance. Scots Pine is readily treated with preservatives and can thereafter be used in exterior applications such as posts or utility poles.	Scots Pine is commonly harvested for construction lumber and pulpwood. Expect prices to be moderate within its natural growing range.		https://www.wood-database.com/wood-finder/
Pinaceae	Pinus taeda	Loblolly Pine	North America	USA (New Jersey, Delaware, Maryland, Virginia, North Carolina, Tennessee, South Carolina, Georgia, Florida, Alabama, Mississippi, Louisiana, Arkansas, Oklahoma, and Texas)		35-60				Large resin canals, numerous and evenly distributed, mostly solitary	sapwood is yellowish white.	Heartwood is reddish brown	The heartwood is rated as moderate to low in decay resistance.	Should be widely available as construction lumber for a modest price.		https://www.wood-database.com/wood-finder/
Pinaceae	Pinus uncinata	Mountain pine	Europe	Sierra de Gúdar, Sierra Cebollera, Pyrenees, Massif Central, and the western Alps, Switzerland, Austria, east Germany				-0.17 ± 0.17							Young branches	Bouche et al. (2014), Delzon et al. (2010)
Pinaceae	Pinus virginiana	Virginia Pine, Scrub Pine	North America	USA (New York, New Jersey, Pennsylvania, Ohio, Indiana, Kentucky, Tennessee, Mississippi, Alabama, Georgia, South Carolina, North Carolina, West Virgina, Virginia, Maryland and Delaware), Canada (Alberta, British Columbia, and Ontario )		35-60				Large resin canals, numerous and evenly distributed, mostly solitary	wide sapwood is yellowish white.	Heartwood is reddish brown	The heartwood is rated as moderate to low in decay resistance.	Virginia Pine is sold and mixed interchangeably with other species as Southern Yellow Pine, which is widely available as a construction lumber for a modest price.		https://www.wood-database.com/wood-finder/
Pinaceae	Pinus wallichiana	Himalayan pine or Himalayan white pine	Asia	Afghanistan, Pakistan, India, Tibet (China: Xizang), Nepal, Bhutan, Myanmar				-2.83 ± 0.11							Young branches	Jansen et al. (2012)
Pinaceae	Pseudolarix amabilis	Golden larch	Asia	China				-4.16 ± 0.15							Young branches	Bouche et al. (2014)
Pinaceae	Pseudotsuga menziesii	Douglas fir, Douglas-fir, Oregon pine, and Columbian pine	North America	Canada (British Columbia and Alberta), United States (Washington, Oregon, California, Idaho, Montana, Wyoming, Nevada, Utah, Colorado, Arizona, New Mexico, and Texas), Mexico (Chihuahua, Coahuila, Durango, Hidalgo, Nuevo León, Oaxaca, Sonora, and Zacatecas)		35-60				Small to medium sized resin canals, infrequent and variable in distribution; solitary or in tangential groups of several;	Can vary in color based upon age and location of tree. Usually a light brown color with a hint of red and/or yellow, with darker growth rings.		Douglas-Fir heartwood is rated to be moderately durable in regard to decay, but is susceptible to insect attack.	Should be widely available as construction lumber for a modest price. Old growth or reclaimed boards can be much more expensive.		https://www.wood-database.com/wood-finder/
Pinaceae	Pseudotsuga menziesii	Douglas fir, Douglas-fir, Oregon pine, and Columbian pine	North America	Canada (British Columbia and Alberta), United States (Washington, Oregon, California, Idaho, Montana, Wyoming, Nevada, Utah, Colorado, Arizona, New Mexico, and Texas), Mexico (Chihuahua, Coahuila, Durango, Hidalgo, Nuevo León, Oaxaca, Sonora, and Zacatecas)	3.39	40.4			400							Bannan (1965); Referenced by Wilson and Knoll (2010)
Pinaceae	Pseudotsuga menziesii	Douglas fir, Douglas-fir, Oregon pine, and Columbian pine	North America	Canada (British Columbia and Alberta), United States (Washington, Oregon, California, Idaho, Montana, Wyoming, Nevada, Utah, Colorado, Arizona, New Mexico, and Texas), Mexico (Chihuahua, Coahuila, Durango, Hidalgo, Nuevo León, Oaxaca, Sonora, and Zacatecas)				-3.68 ± 0.15							Young branches	Bouch et al. (2014), Delzon et al. (2010)
Pinaceae	Tsuga canadensis	Eastern Hemlock, Canadian Hemlock	North America	Canada (All provinces east from Ontario, except Newfoundland) USA (All states E from Minnesota, Wisconsin, Indiana, Kentucky, Tennessee and Alabama except Florida)		35-60				Absent	Sapwood may be slightly lighter in color but usually isn’t distinguished from the heartwood.	Heartwood is light reddish brown.	Rated as non-durable regarding decay resistance, and also susceptible to insect attack.	Eastern Hemlock is one of the two primary commercial species of hemlock harvested in North America—with the other being Western Hemlock (Tsuga heterophylla). Hemlock is used primarily as a construction timber, and is in good supply. Expect prices to be moderate for a domestic softwood.		https://www.wood-database.com/wood-finder/
Pinaceae	Tsuga heterophylla	Western Hemlock	North America	Canada (Alberta and British Columbia), USA (Alaska, Montana, Idaho, Washington, Oregon and California)		35-60				Absent	Sapwood may be slightly lighter in color but usually isn’t distinguished from the heartwood. Occasionally contains dark streaks caused by bark maggots.	Heartwood is light reddish brown.	Rated as non-durable regarding decay resistance, and also susceptible to insect attack.	Western Hemlock is one of the two primary commercial species of hemlock harvested in North America—with the other being Eastern Hemlock (Tsuga canadensis). Western Hemlock is used as construction lumber and is commonly grouped together with other species of fir and hemlock and sold under the more generic label “HEM-FIR.” Expect prices to be moderate for a domestic softwood.		https://www.wood-database.com/wood-finder/
Pinaceae	Tsuga mertensiana	Mountain Hemlock	North America	Canada (British Columbia), USA (Alaska, Washington, Idaho, Montana, Oregon, California and Nevada)		35-60				Absent	Sapwood may be slightly lighter in color but usually isn’t distinguished from the heartwood.	Heartwood is light reddish brown.	Rated as non-durable regarding decay resistance, and also susceptible to insect attack.	Because many trees are difficult to access, Mountain Hemlock isn’t harvested nearly as extensively as its close relative, Western Hemlock, which is another hemlock species that is found in nearly the same geographic distribution. Mountain Hemlock is used for the same construction purposes as Western Hemlock; expect prices to be moderate for a domestic softwood.		https://www.wood-database.com/wood-finder/
Podocarpaceae	Acmopyle pancheri	-	Australia	New Caledonia				-3.62 ± 0.07							Young branches	Bouche et al. (2014)
Podocarpaceae	Afrocarpus gracilior	East African yellow wood	Africa	Ethiopia, Kenya, Tanzania, Uganda				-6.36 ± 0.10							Young branches	Bouche et al. (2014)
Podocarpaceae	Dacrycarpus dacrydioides	kahikatea	Australia	New Zealand, Stewart Islands				-2.51 ± 0.16							Young branches	Delzon et al. (2010)
Podocarpaceae	Dacrydium araucarioides	-	Australia	New Caledonia				-3.78 ± 0.39							Young branches	Bouch et al. (2014)
Podocarpaceae	Dacrydium cupressinum	Rimu	Australia	New Zealand, Stewart Islands	1.65	10.9	1950								Stem and root	Pittermann et al. (2006)
Podocarpaceae	Falcatifolium taxoides	New Caledonian sickle pine	Australia	New Caledonia				-5.55 ± 0.53							Young branches	Bouche et al. (2014)
Podocarpaceae	Halocarpus bidwillii	Bog pine or Mountain pine	Australia	New Zealand, Stewart Islands				-5.35 ± 0.21							Young branches	Bouche et al. (2014)
Podocarpaceae	Lagarostrobos franklinii	Huon pine or Macquarie pine	Australia	Tasmania		35-60				Absent	Varies from light yellow to golden or reddish brown. Darker reddish brown streaks are common in Dacrydium species.		Varies depending on species and application. Generally regarded as having good durability in marine applications, though Dacrydium spp. are rated as non-durable in applications of direct ground contact.	Being that Huon Pine is slow growing, with the trees not reproducing until they are several hundred years old, supplies are limited and expected to only decrease in the future. The wood is occasionally exported; expect prices to be medium to high for an imported softwood.		https://www.wood-database.com/wood-finder/
Podocarpaceae	Lagarostrobos franklinii	Huon pine or Macquarie pine	Australia	Tasmania				-4.35 ± 0.36							Young branches	Bouche et al. (2014)
Podocarpaceae	Manoao colensoi	Manoao, Silver pine, Westland pine, or White silver pine	Australia	New Zealand				-2.88 ± 0.21							Young branches	Bouche et al. (2014)
Podocarpaceae	Phyllocladus trichomanoides	Tanekaha	Australia	New Zealand	1.68	11.1	1410								Stem and root	Pittermann et al. (2006)
Podocarpaceae	Phyllocladus trichomanoides	Tanekaha	Australia	New Zealand				-7.10 ± 0.25							Young branches	Bouche et al. (2014)
Podocarpaceae	Podocarpus cunninghamii	Hall's tōtara, Mountain tōtara or Thin-barked tōtara	Australia	New Zealand, Stewart Islands	1.34	10.8	1480								Stem and root	Pittermann et al. (2006)
Podocarpaceae	Podocarpus elatus	Plum pine, Brown pine or the Illawarra plum	Australia	New South Wales and Queensland				-6.74 ± 0.39							Young branches	Bouche et al. (2014)
Podocarpaceae	Podocarpus lawrencei	Alpine plum pine, mountain plum pine (https://www.conifers.org/po/Podocarpus_lawrencei.php)	Australia	Tasmania, Victoria, and New South Wales				-3.82 ± 0.21							Young branches	Bouche et al. (2014)
Podocarpaceae	Podocarpus rubens	-	Asia, Australia	Central to South Sumatra, Celebes, Lesser Sunda Islands (Timor: G. Mutis), and New Guinea (incl. Normanby & New Britain)				-3.73 ± 0.04							Young branches	Bouche et al. (2014)
Podocarpaceae	Podocarpus salignus	Willow-leaf podocarp	South America	Chile				-4.28 ± 0.16							Young branches	Bouche et al. (2014)
Podocarpaceae	Podocarpus spinulosus	Dwarf Plum Pine or Spiny-leaf Podocarp	Australia	New South Wales and Queensland				-6.84 ± 0.34							Young branches	Bouche et al. (2014)
Podocarpaceae	Podocarpus totara	Totara	Australia	New Zealand				-4.95 ± 0.16							Young branches	Bouche et al. (2014)
Podocarpaceae	Prumnopitys ladei	Mount Spurgeon black pine	Australia	Queensland				-6.68 ± 0.23							Young branches	Bouche et al. (2014)
Podocarpaceae	Prumnopytis ferruginea	Miro	Australia	New Zealand, Stewart Islands	1.63	11.5	2120								Stem and root	Pittermann et al. (2006)
Podocarpaceae	Retrophyllum comptonii	-	Australia	New Caledonia				-2.54 ± 0.09							Young branches	Bouche et al. (2014)
Podocarpaceae	Retrophyllum minor	Bois bouchon	Australia	New Caledonia	1.72	17.7	808								Stem and root	Pittermann et al. (2006)
Podocarpaceae	Saxegothaea conspicua	Manio (https://www.conifers.org/po/Saxegothaea.php)	South America	Chile, Argentina				-3.39 ± 0.23							Young branches	Bouche et al. (2014)
Podocarpaceae	Sundacarpus amarus	Black pine	Asia, Australia	Australia (Queensland), New Guinea (incl. New Britain & New Ireland), Moluccas (Buru, Halmaheira, Morotai), Lesser Sunda Islands (Timor, Flores, West Sumbawa, Lombok), Java, Central and SW Celebes (Bonthain), Philippines (Mindanao, Luzon), Borneo (only in Sabah), Sumatra (Central-N., Batak region, rare in S. Palembang)				-2.83 ± 0.14							Young branches	Bouche et al. (2014)
Sciadopityaceae	Sciadopitys verticillata	Japanese umbrella tree	Asia	Japan (S Honshu, Kyushu and Shikoku)				-4.07 ± 0.10							Young branches	Bouche et al. (2014), Jansen et al. (2012)
Taxaceae	Taxus baccata	Common yew, English yew, or European yew	Asia, Europe, North America	Britain, Slovenia, Croatia, Poland, Iran, USA (Washington)				-6.49 ± 0.31							Young branches	Bouche et al. (2014), Delzon et al., (2010)
Taxaceae	Taxus baccata	Common yew, English yew, or European yew	Asia, Europe, North America	Britain, Slovenia, Croatia, Poland, Iran, USA (Washington)		<25				Resin canals absent;	Sapwood is usually a thin band of pale yellow or tan color	the heartwood is an orangish brown, sometimes with a darker brown or purplish hue. Color tends to darken with age.	European Yew ranges from durable to very durable in regard to decay resistance, and is also resistant to most insect attack.	Yew is relatively uncommon, and larger tree trunks are usually hollow. Selection and sizes are somewhat limited, especially since most trunks are also full of knots, resulting in a high waste factor for many projects. Though sections of wood can sometimes be obtained for moderate prices, the overall cost of usable wood tends to be high.		https://www.wood-database.com/wood-finder/
Taxaceae	Taxus brevifolia	Pacific yew, Western yew, Oregon yew	North America	USA (Alaska, Montana, Idaho, Oregon, Washington and California), Canada (British Columbia, Alberta)				-6.44 ± 0.30							Young branches	Bouche et al. (2014), Delzon et al. (2010)
Taxaceae	Taxus brevifolia	Pacific yew, Western yew, Oregon yew	North America	USA (Alaska, Montana, Idaho, Oregon, Washington and California), Canada (British Columbia, Alberta)		<25				Resin canals absent	Sapwood is usually a thin band of pale yellow or tan color	the heartwood is an orangish brown, sometimes with a darker brown or purplish hue.	Pacific Yew is very durable in regard to decay resistance, and is also resistant to most insect attack.	Yew is relatively uncommon, and larger tree trunks are usually hollow. Selection and sizes are somewhat limited, especially since most trunks are also full of knots, resulting in a high waste factor for many projects. Though sections of wood can sometimes be obtained for moderate prices, the overall cost of usable wood tends to be high.		https://www.wood-database.com/wood-finder/
Taxaceae	Torreya californica	California nutmeg or California torreya	North America	USA (California)				-6.39 ± 0.30							Young branches	Bouch et al. (2014), Jansen et al. (2012)
Taxaceae	Torreya grandis (fortune)	Chinese nutmeg yew	Asia	China (Anhui to Guizhou)				-4.69 ± 0.25							Young branches	Bouch et al. (2014), Jansen et al. (2012)
Taxaceae	Torreya nucifera	kaya Japanese torreya or Japanese nutmeg-yew	Asia	Japan				-5.95 ± 0.30							Young branches	Bouch et al. (2014), Jansen et al. (2012)
Zamiaceae	Dioon spinulosum	Giant dioon, Gum palm	Central America	Mexico, south of Nicaragua	6.8	32			40							Bailey and Tupper (1918), Langdon (1920), Greguss (1968); Referenced by Wilson and Knoll, 2010
Zamiaceae	Microcycas calocoma	-	Central America	Cuba (highlands of Pinar del Rio)	6	45			40							Half scalariform, Chrysler (1926) , Referenced by Wilson and Knoll (2010)

## Sheet: Notes and References
Notes and References
Rows highlight in gray indicate that the species is extinct.
Information in Column C-E has been obtained from https://www.wikipedia.org/ and https://www.conifers.org/
References for in the information in Column F-P have been provided in Column Q. These include the following papers:
Bouche, P. S. et al. A broad survey of hydraulic and mechanical safety in the xylem of conifers. J. Exp. Bot. 65, 4419–4431 (2014).
Pittermann, J., Sperry, J. S., Hacke, U. G., Wheeler, J. K. & Sikkema, E. H. Inter-tracheid pitting and the hydraulic efficiency of conifer wood: The role of tracheid allometry and cavitation protection. Am. J. Bot. 93, 1265–1273 (2006).
Delzon, S., Douthe, C., Sala, A. & Cochard, H. Mechanism of water-stress induced cavitation in conifers: Bordered pit structure and function support the hypothesis of seal capillary-seeding. Plant, Cell Environ. (2010). doi:10.1111/j.1365-3040.2010.02208.x
Jansen, S. et al. Plasmodesmatal pores in the torus of bordered pit membranes affect cavitation resistance of conifer xylem. Plant, Cell Environ. 35, 1109–1120 (2012).
Wilson, J. P. & Knoll, A. H. A physiologically explicit morphospace for tracheid-based water transport in modern and extinct seed plants. Paleobiology 36, 335–355 (2010).
Bannan, M. W. Length tangential diameter and length/ width ratio of conifer tracheids. Can. J. Bot. 43, 967–984 (1965).
Pittermann, J. & Sperry, J. Tracheid diameter is the key trait determining the extent of freezing-induced embolism in conifers. Tree Physiol. 23, 907–914 (2003).
Terrazas, T. Origin and Activity of Successive Cambia in Cycas (Cycadales). Am. J. Bot. (1991). doi:10.2307/2445272
Ryberg, P. E., Taylor, E. L. & Taylor, T. N. Secondary phloem anatomy of Cycadeoidea (Bennettitales). Am. J. Bot. (2007). doi:10.3732/ajb.94.5.791
Scott, D. H. On the primary structure of certain palæozoic stems with the dadoxylon type of wood. Trans. R. Soc. Edinburgh (1902). doi:10.1017/S0080456800034359
Bailey, I. W. & Tupper, W. W. Size Variation in Tracheary Cells: I. A Comparison between the Secondary Xylems of Vascular Cryptogams, Gymnosperms and Angiosperms. Proc. Am. Acad. Arts Sci. (1918). doi:10.2307/20025747
Langdon, L. M. Stem Anatomy of Dioon spinulosum. Bot. Gaz. (1920). doi:10.1086/332720
Greguss, P. Xylotomy of the living cycads, with a description of their leaves and epidermis. (1968).
Chrysler, M. A. Vascular Tissues of Microcycas Calocoma. Bot. Gaz. (1926). doi:10.1086/333658
